# Supplementary material for: Global and regional incidence of intrahepatic cholestasis of pregnancy: a systematic review and meta-analysis
Source: BMC Med. 2025 Feb 28;23:129. doi: 10.1186/s12916-025-03935-0 (PMC11871686; doi:10.1186/s12916-025-03935-0)
Supplement: Supplementary file 2 — Additional File 2. Study level data used to produce the results. [file 12916_2025_3935_MOESM2_ESM.xlsx]

## Sheet: data
proportion	Round	Record n/	Study name	Non-retrieval	pubYear	country	language	publicationType	startYear	endYear	studyDesign	ART	HepatitisC	HBS	Multiple pregnancies	Mean parity	Mean BMI	Mean maternal age	Total cases	Cases tested	Cases with ICP	Nulliparous	PROM	GDM	Preterm labor	Preeclampsia	GHTN	vaginalDelivery	education <=12	hypertensive	smoker	DM	Stillbirth	RoB-1	RoB-2	RoB-3	RoB-4	RoB-5	RoB-6	RoB-7	RoB-8	RoB-9
1	1	1	Collaboration Group [2015]		2015	China	Chinese	Peer-reviewed	2011	2011	Retrospective	0.0327586			0.108987			28	523	523	8			0.0172084			0.196941							no	yes	yes	no	yes	unclear	unclear	yes	yes
1	1	2	Abedin [1999]		1999	United Kingdom	English	Peer-reviewed	1995	1997	Retrospective								10335	10335	73													yes	unclear	yes	no	no	no	no	yes	no
1	1	4	Aftab [2021]		2021	United Arab Emirates	English	Peer-reviewed	2016	2018	Retrospective								7113	7113	75													yes	yes	yes	unclear	yes	no	no	yes	yes
1	1	5	Agarwal [2023]		2023	India	English	Peer-reviewed	2019	2020	Prospective				0			24.55	64	64	12	0.625	0.1719	0.1094			0.0313	0.5625						yes	unclear	no	no	yes	unclear	unclear	yes	yes
1	1	6	Al-Shobaili [2011]		2011	Saudi Arabia	English	Peer-reviewed	2008	2010	Prospective								21960	21960	76													yes	yes	yes	no	yes	no	no	yes	yes
1	1	7	Al-Obaidly [2014]		2014	Canada	English	Peer-reviewed	2007	2011	Retrospective				1				504	504	13	0.4464		0.1052				0.3512		0.0317	0.0278	0.0159		yes	yes	yes	no	yes	yes	yes	yes	yes
1	1	8	Al-Obaidly [2022]		2022	Qatar	English	Peer-reviewed	2011	2017	Retrospective								31493	31493	263	0.2514		0.2408		0.0158		0.7316		0.0147		0.0345	0.0069	yes	yes	yes	unclear	yes	unclear	unclear	yes	yes
1	1	13	Amita [2009]		2009	India	English	Peer-reviewed	2003	2005	Prospective								892	892	83													yes	yes	yes	no	yes	unclear	unclear	yes	yes
1	1	14	Ammon [2018]		2018	Germany	English	Peer-reviewed	2006	2015	Prospective						25.02	32.01	537	537	40	0.4461				0.041								yes	yes	yes	no	yes	no	no	yes	yes
1	1	16	Antolic [2006]		2006	Slovenia	English	Peer-reviewed	1997	1999	Retrospective							27.32	53001	53001	58	0.4779					0.0428				0.1114	0.0012		yes	yes	yes	no	yes	unclear	unclear	yes	yes
1	1	17	Anwar [2021]		2021	Pakistan	English	Peer-reviewed	2019	2019	Retrospective								6932	6932	90													yes	yes	yes	no	yes	unclear	unclear	yes	yes
1	1	19	Appinabhavi [2015]		2015	India	English	Peer-reviewed	2008	2013	Retrospective								10858	10858	10													no	yes	yes	no	yes	unclear	unclear	yes	yes
1	1	20	Arbinder [2010]		2010	India	English	Peer-reviewed	1997	2008	Prospective		0.0002	0.0025					5947	5947	47													yes	yes	yes	no	yes	no	no	yes	yes
1	1	21	Arbuzova [2023]		2023	Ukraine	English	Peer-reviewed	2019	2021	Retrospective	0.0223				0.8356	26.98	32.21	583	583	25					0.1767								yes	unclear	yes	no	yes	unclear	unclear	yes	yes
1	1	22	Arcos [2001]		2001	Chile	Spanish	Peer-reviewed	1998	1998	Prospective								131	131	13													yes	unclear	yes	no	yes	unclear	unclear	yes	yes
1	1	25	Axelsen [2021]		2021	Denmark	English	Peer-reviewed	2012	2019	Retrospective								33381	33381	274			0.0549										yes	yes	yes	no	yes	no	no	yes	yes
1	1	26	Aydin [2016]		2016	Turkey	English	Peer-reviewed	2007	2010	Prospective	0.5074			1			30.12	270	270	7		0.0333	0.1556		0.0889								yes	yes	yes	no	yes	unclear	unclear	yes	yes
1	1	28	Bannister-Tyrrell [2014]		2014	Australia	English	Not peer-reviewed	2001	2011	Retrospective								975240	975240	1870				0.0658			0.7167					0.006	yes	yes	yes	no	yes	unclear	unclear	yes	yes
1	1	29	Barbazán [2006]		2006	Spain	Spanish	Peer-reviewed	1989	2004	Retrospective	0.634			1			32.55	194	194	9	0.7423	0.2526					0.2938						yes	unclear	yes	no	yes	unclear	unclear	yes	yes
1	1	30	Bay [2019]		2019	Denmark	English	Peer-reviewed	2003	2013	Retrospective								662739	662739	5388													yes	yes	yes	no	yes	unclear	unclear	yes	yes
1	1	33	Benhammou [2018]		2018	France	English	Peer-reviewed	2005	2013	Prospective		0.0172	0.0616					4236	4236	95			0.0744	0.1572	0.0321								no	yes	yes	no	yes	unclear	unclear	yes	yes
1	1	36	Berkley [2008]		2008	United States	English	Peer-reviewed	2000	2006	Retrospective		0.53					26.96	300	300	10	0.1933	0.0567		0.2	0.0333								yes	unclear	yes	no	yes	unclear	unclear	yes	yes
1	1	37	Bertholdt [2020]		2020	France	English	Peer-reviewed	2013	2015	Retrospective								105	105	11		0.2952		1	0.2952								yes	yes	yes	no	yes	unclear	unclear	yes	yes
1	1	39	Bi [2021]		2021	China	English	Peer-reviewed	2017	2017	Retrospective	0.0188			0			33	10206	10206	89	0	0.1123	0.242	0.1144		0.1059							yes	yes	yes	no	yes	unclear	unclear	yes	yes
1	1	43	Binder [2007]	1	2007	Czech Republic	English	Peer-reviewed	1999	2005	Retrospective								29890	29890	269													yes	yes	yes	unclear	unclear	unclear	unclear	unclear	unclear
1	1	47	Cai [2019]		2019	China	English	Peer-reviewed	2014	2015	Prospective	0.0243		0.1039	0.0102			26.1	3329	3329	283	0.7254	0.155	0.0439	0.1571		0.0667		0.6218					yes	yes	yes	no	yes	unclear	unclear	yes	yes
1	1	48	Camarena Pulido [2016]		2016	Mexico	English	Peer-reviewed			Prospective						27.36	20	96	96	1	0.6771	0.0417	0.0417	0.0833	0.1458		0.7083		0.0938				no	yes	yes	no	yes	unclear	unclear	yes	yes
1	1	50	Carins [2017]	1	2017	Australia	English	Not peer-reviewed	2014	2016	Retrospective								14687	14687	100							0.7426						yes	yes	yes	no	unclear	no	no	unclear	unclear
1	1	51	Casanueva [2015]		2015	Chile	Spanish	Peer-reviewed	2007	2012	Retrospective							32	98	98	3			0.0816				0.316						no	yes	yes	no	yes	unclear	unclear	yes	yes
1	1	53	Celik [2021]		2021	Turkey	English	Peer-reviewed	2012	2018	Retrospective				1				729	729	70													yes	yes	yes	yes	yes	no	no	yes	yes
1	1	54	Chaika [2022]		2022	Ukraine	English	Peer-reviewed	2016	2021	Retrospective		0						401	50	1		0.04	0	0	0.04		0.96						no	unclear	no	no	yes	unclear	unclear	yes	yes
1	1	56	Chen [2019]		2019	China	English	Peer-reviewed	2015	2016	Retrospective	0.5298			1			29.62	470	470	25	0.7447	0.1021	0.1872			0.1191							yes	yes	yes	no	yes	no	no	yes	yes
1	1	57	Chen [2022] (a)		2022	China	English	Peer-reviewed	2018	2019	Retrospective					1	22.84	33.56	2860	2860	39		0.1881		0.2367		0.0675	0.4622					0.0056	no	yes	yes	no	yes	no	no	yes	yes
1	1	59	Chen [2023] (d)		2023	China	English	Peer-reviewed	2018	2019	Prospective	0.0985			0.0866			30.3	1005	1005	29		0.2209	0.1433			0.1542	0.3075						no	yes	yes	no	yes	unclear	unclear	yes	yes
1	1	61	Chen [2018]		2018	China	English	Peer-reviewed	2010	2015	Retrospective			0.0707					13451	13451	398		0.1641	0.0099		0.0367	0.0378							yes	yes	yes	no	yes	unclear	unclear	yes	yes
1	1	62	Chen [2022] (b)		2022	China	English	Peer-reviewed	2015	2020	Retrospective			0.0378	0			28.998	19428	19428	375		0.2122	0.1041	0.0458		0.0403	0.8019					0.0132	yes	yes	yes	no	yes	no	no	yes	yes
1	1	63	Chen [2023] (e)		2023	China	English	Peer-reviewed	2018	2020	Retrospective			0.0426			25.96	29	39244	39244	688	0.6685	0.2264	0.1406	0.0511	0.0162	0.0343	0.6806					0.0043	yes	yes	yes	yes	yes	no	no	yes	yes
1	1	64	Chen [2022] (c)		2022	China	English	Peer-reviewed	2017	2020	Retrospective			0.0594				31	8126	8126	257	0.647	0.269	1	0.077	0.036		0.5364						no	yes	yes	no	yes	no	no	yes	yes
1	1	67	Cheng [2017]		2017	China	English	Peer-reviewed	2016		Prospective	0.2793						30.72	672	672	20	0.4458	0.0446	0.1085	0.0966		0.0535	0.5973	0.6969					yes	unclear	yes	no	yes	unclear	unclear	yes	yes
1	1	68	Clemenza [2022]		2022	Italy	English	Peer-reviewed	2005	2021	Retrospective					2.09	23.67	32.45	153	131	5	0		0.214	0.198		0.061	0.557			0.01		0	no	yes	yes	no	yes	unclear	unclear	yes	yes
1	1	69	Collins [2022]	1	2022	United States	English	Peer-reviewed	2018	2020	Retrospective								7146	7146	28													yes	yes	yes	unclear	unclear	unclear	unclear	unclear	unclear
1	1	70	Colombo [2021]		2021	Italy	English	Peer-reviewed	2011	2018	Retrospective							35	55	55	1							0.564			0.164			no	yes	no	no	yes	unclear	unclear	yes	yes
1	1	71	Corcoran [2022]	1	2022	Ireland	English	Peer-reviewed	2018	2018	Retrospective								1302	1302	42													yes	yes	yes	unclear	unclear	no	no	unclear	unclear
1	1	73	Cozzolino [2019]		2019	Italy	English	Peer-reviewed	2014	2015	Retrospective						21.71	30.09	118	118	7			0.1271	0.0593	0.0169	0.0339	0.6695						no	unclear	yes	no	yes	no	no	yes	yes
1	1	74	Cui [2016]		2016	China	English	Peer-reviewed	2012	2015	Prospective	0.0072		0.0244			22.03	27.04	21004	21004	343	0.7569	0.0413	0.0113	0.0841	0.0105			0.3744				0.0009	yes	yes	yes	no	yes	unclear	unclear	yes	yes
1	1	75	Dadhwal [2017]		2017	India	English	Peer-reviewed	2002	2015	Prospective								450	450	23													yes	unclear	yes	no	yes	unclear	unclear	yes	yes
1	1	76	Dai [2022]		2022	China	English	Peer-reviewed	2016	2020	Retrospective	0.6464			1		28.896	30.14	181	181	20	0.8011		0.232	0.547	1		0.0442						no	yes	yes	no	yes	unclear	unclear	yes	yes
1	1	77	Dai [2023]		2023	China	English	Peer-reviewed	2018	2020	Retrospective						25.9	29.01	22754	22754	400	0.68	0.2327	0.1341	0.0432	0.0163	0.0341	0.6928						yes	yes	yes	no	yes	unclear	unclear	yes	yes
1	1	80	Daykan [2018]		2018	Israel	English	Peer-reviewed	2014	2015	Prospective						26.05	31.08	169	169	6					0.101	0.0355							no	yes	yes	no	yes	unclear	unclear	yes	yes
1	1	81	Degez [2021]		2021	Switzerland	English	Peer-reviewed	2017	2019	Retrospective				0.055		25.868	31.85	600	600	9	0.3983					0.0533							yes	yes	yes	no	yes	unclear	unclear	yes	yes
1	1	83	Deli [2022]		2022	Hungary	Hungarian	Peer-reviewed	2020	2021	Retrospective								758	758	78													yes	yes	yes	no	yes	yes	yes	yes	yes
1	1	85	Díaz-Rabasa [2019]		2019	Spain	English	Peer-reviewed	2015	2015	Retrospective	0.12						34.78	175	175	2			0.12			0.0514	0.8514						yes	unclear	yes	no	yes	unclear	unclear	yes	yes
1	1	86	Donet [2020]		2020	France	English	Peer-reviewed	2018	2018	Retrospective								36285	36285	254													yes	yes	yes	no	yes	no	no	yes	yes
1	1	89	Ekiz [2016]		2016	Turkey	English	Peer-reviewed	2013	2014	Retrospective								17826	17826	164													yes	yes	yes	no	yes	unclear	unclear	yes	yes
1	1	90	Eloranta [2000]		2000	Finland	English	Peer-reviewed	1995	1997	Prospective				0				5680	5680	33													yes	yes	yes	no	yes	no	no	yes	yes
1	1	91	Eloranta [2001]		2001	Finland	English	Peer-reviewed	1994	1998	Retrospective								11984	11984	65													yes	yes	yes	no	yes	no	no	yes	yes
1	1	93	Estin [2023]	1	2023	United States	English	Peer-reviewed	2015	2020	Retrospective								18609207	18609207	152040													yes	yes	yes	yes	unclear	unclear	unclear	unclear	unclear
1	1	95	Farago [2020]		2020	Israel	English	Not peer-reviewed	2014	2019	Retrospective								24857	24857	174													yes	yes	yes	yes	yes	no	no	yes	yes
1	1	97	Feng [2018]		2018	China	English	Peer-reviewed	2003	2012	Retrospective	0.2062			1				2502	2502	142													yes	yes	yes	no	yes	no	no	yes	yes
1	1	102	Fisk [1988]		1988	United Kingdom	English	Peer-reviewed	1975	1984	Retrospective								90806	90806	139													yes	yes	yes	no	yes	no	no	yes	yes
1	1	103	Flemming [2020]		2020	Canada	English	Peer-reviewed	2000	2017	Retrospective		0.0112	0.0189	0.0173			30.6	12132	12132	139			0.058	0.0775		0.0878	0.6949		0.0365		0.0811	0.0023	yes	unclear	yes	no	yes	unclear	unclear	yes	yes
1	1	104	Friberg [2016]		2016	Denmark	English	Peer-reviewed	2006	2011	Retrospective								16185	16185	198													yes	yes	yes	no	yes	no	no	yes	yes
1	1	105	Furrer [2016]		2016	Switzerland	English	Peer-reviewed	2004	2014	Prospective								15083	15083	348													yes	yes	yes	no	yes	unclear	unclear	yes	yes
1	1	111	Gao [2020] (b)		2020	China	English	Peer-reviewed	2011	2014	Retrospective				0.0147				12200	12200	739	0.5162		0.085				0.4372	0.643					yes	yes	yes	no	yes	no	no	yes	yes
1	1	113	Gardiner [2019]		2019	Australia	English	Peer-reviewed	2014	2016	Retrospective								43876	43876	319													yes	yes	yes	yes	yes	unclear	unclear	yes	yes
1	1	114	Garg [2022]		2022	India	English	Peer-reviewed	2017	2018	Prospective					0.155		26.435	150	150	59	0.8467		0.0733	0.0133		0.2133	0.78						yes	yes	yes	no	yes	unclear	unclear	yes	yes
1	1	115	Ge [2016]	1	2016	China	English	Peer-reviewed			Prospective								2978	2978	196													yes	yes	yes	unclear	unclear	unclear	unclear	unclear	unclear
1	1	119	Glantz [2004] (b)		2004	Sweden	English	Not peer-reviewed	1999	2002	Prospective								45485	45485	693													yes	yes	yes	no	yes	no	no	yes	yes
1	1	124	Gonzalez [1989]		1989	Chile	English	Peer-reviewed	1983	1984	Prospective				0.0058				10707	10707	505													yes	yes	yes	no	yes	no	no	yes	yes
1	1	125	Goyal [2022]		2022	India	English	Peer-reviewed	2020	2021	Retrospective								91	91	4	0.4176		0.1209			0.0879							no	yes	yes	no	yes	unclear	unclear	yes	yes
1	1	126	Grymowicz [2016]		2016	Poland	English	Peer-reviewed			Prospective								52051	52051	203													yes	yes	yes	no	yes	no	no	yes	yes
1	1	127	Gudmundsdottir [2018]	1	2018	Iceland	English	Not peer-reviewed	2007	2016	Retrospective								1124	1124	31													yes	yes	yes	no	unclear	no	no	unclear	unclear
1	1	128	Günaydin [2017]		2017	Turkey	English	Peer-reviewed	2015	2015	Retrospective								1900	1900	38													yes	yes	yes	no	yes	no	no	yes	yes
1	1	129	Güngördük [2011]		2011	Turkey	English	Peer-reviewed	2008	2009	Prospective					0.68	28.79	26.72	500	500	5	0.498	0.12	0.044			0.092			0.036				yes	yes	yes	no	yes	unclear	unclear	yes	yes
1	1	131	Gupta [2009]		2009	India	English	Peer-reviewed	2005	2006	Retrospective								112	112	10			0.1071			0.1071							no	unclear	yes	no	yes	unclear	unclear	yes	yes
1	1	132	Gupta [2021]		2021	India	English	Peer-reviewed	2020	2020	Prospective							24.9	3165	3165	222	0.5014		0.1106			0.0872							yes	yes	yes	no	yes	unclear	unclear	yes	yes
1	1	134	Hafeez [2016]		2016	Pakistan	English	Peer-reviewed	2013	2014	Retrospective								1001	1001	31													no	yes	yes	no	yes	unclear	unclear	yes	yes
1	1	136	Hansen [2023]		2023	Denmark	English	Peer-reviewed	2015	2017	Prospective				0		28.84	27.64	288	288	8	1		0.1042		0.1319	0.0382	0.4653			0.1528			yes	yes	yes	no	yes	unclear	unclear	yes	yes
1	1	137	Hassan [2015]		2015	India	English	Peer-reviewed			Retrospective							24	650	650	8	0.4185												no	yes	yes	no	yes	unclear	unclear	yes	yes
1	1	138	Hayat [2019]		2019	Pakistan	English	Peer-reviewed	2017	2018	Prospective	0.0072		0.0244			22.03	27.04	21004	21004	343	0.7569	0.0413	0.0113	0.0841	0.0105			0.3744					yes	yes	yes	unclear	yes	unclear	unclear	yes	yes
1	1	139	Haye [2022]		2022	Chile	English	Peer-reviewed	2020	2020	Prospective							29.04	458	458	7	0.3134	0.0087	0.0524		0.0131				0.0349		0.024		no	yes	yes	no	yes	unclear	unclear	yes	yes
1	1	140	Hayes-Ryan [2020]		2020	Ireland	English	Peer-reviewed	2009	2017	Retrospective	0.3091			1				1566	1566	94	0.4202		0.0785	0.572		0.1724							yes	yes	yes	no	yes	no	no	yes	yes
1	1	142	He [2023] (a)		2023	China	English	Peer-reviewed	2019	2021	Retrospective		0.0011	0.0652					136677	136677	2854		0.2548	0.2105	0.0684		0.0411							yes	unclear	yes	no	yes	unclear	unclear	yes	yes
1	1	143	He [2023] (b)		2023	China	English	Peer-reviewed	2014	2019	Retrospective	1			0.2012		22.024	30.54	5657	5657	41	0.5519	0.035	0.0661		0.0198	0.04		0.3967					no	yes	yes	no	yes	unclear	unclear	yes	yes
1	1	146	Hruby [2007]	1	2007	Hungary	Hungarian	Peer-reviewed	1990	2006	Prospective				1				114	114	11		0.325	0.184	0.579		0.167							yes	yes	yes	unclear	unclear	unclear	unclear	unclear	unclear
1	1	147	Hu [2021]		2021	China	English	Peer-reviewed	2012	2016	Prospective	1			0.242		22.46	30.24	6741	6741	9			0.0132	0.2259		0.0221							yes	unclear	yes	no	yes	unclear	unclear	yes	yes
1	1	149	Hu [2022]		2022	China	English	Peer-reviewed	2011	2012	Retrospective				0				65188	65188	353	0.8286	0.156	0.0471	0.0578		0.0514	0.4624	0.5124		0.0039			yes	yes	yes	no	yes	unclear	unclear	yes	yes
1	1	150	Huang [2020]		2020	China	English	Peer-reviewed	2012	2017	Retrospective	0.0541			0		28.24	30.06	1607	1607	61		0.117	0.1655	0.2371	0.3976	0.2446			0.0579				yes	yes	yes	no	yes	unclear	unclear	yes	yes
1	1	151	Huang [2022] (a)		2022	China	English	Peer-reviewed	2010	2018	Retrospective					0.437	20.61	28.68	810	810	2		0.0988		0.2667	0.6667							0.0037	no	unclear	yes	no	yes	unclear	unclear	yes	yes
1	1	152	Huang [2021]		2021	China	English	Peer-reviewed	2014	2016	Retrospective	0.0329						28.24	6693	638	38	0.5455	0.4185	0.1317	1		0.0204	0.3245						yes	yes	yes	no	yes	unclear	unclear	yes	yes
1	1	155	Huang [2023]		2023	China	Chinese	Peer-reviewed	2012	2021	Retrospective	0.7881			1		21.74	30.88	118	118	28	0.8051	0.2458	0.2119			0.0932	0.1441						yes	yes	yes	no	yes	unclear	unclear	yes	yes
1	1	157	Huang [2007]		2007	China	English	Peer-reviewed	2005	2006	Prospective					0.9242		28.79	149	149	14													no	yes	yes	no	yes	no	no	yes	yes
1	1	160	Ochoa [2021]		2021	Mexico	Spanish	Peer-reviewed	2016	2020	Retrospective								15377	15377	88													yes	yes	yes	yes	yes	no	no	yes	yes
1	1	161	Indraccolo [2015]		2015	Italy	English	Peer-reviewed	2013	2014	Retrospective								1262	1262	13													yes	yes	yes	no	yes	unclear	unclear	yes	yes
1	1	163	Itzhaki-Bachar [2022]		2022	Israel	English	Peer-reviewed	2011	2020	Retrospective				0	1.724	24.98	35	10445	10445	53	0.2141		0.1482			0.0382	0		0.0165	0.0579	0.0159		yes	yes	yes	no	yes	unclear	unclear	yes	yes
1	1	166	Jhirwal [2022]		2022	India	English	Peer-reviewed	2019	2021	Prospective								4148	4148	152													yes	yes	yes	no	yes	no	no	yes	yes
1	1	167	Jiang [2021]		2021	China	English	Peer-reviewed	2013	2016	Retrospective						21.4		39665	39665	443	0.8222		0.0938	0.0482	0.0235	0.0213		0.0795					yes	yes	yes	no	yes	unclear	unclear	yes	yes
1	1	168	Jiang [2022]		2022	China	English	Peer-reviewed	2018	2020	Retrospective	0.0164			0		22.24	28.55	3534	3534	148			0.13	0.0181	0.0119		0.4938						yes	yes	yes	no	yes	unclear	unclear	yes	yes
1	1	169	Jie [2015]		2015	China	English	Peer-reviewed	2010	2013	Prospective	0.1331					20.54	30.22	3216	3216	141		0.102	0.074		0.0616								yes	yes	yes	no	yes	no	no	yes	yes
1	1	170	Jin [2016]		2016	China	English	Peer-reviewed	2010	2011	Prospective	0			0		20.66	29.2	934	934	59	0.833		0.076	0.029	0.015		0.233	0.364					yes	yes	yes	no	yes	no	no	yes	yes
1	1	171	Joshi [2022]		2022	India	English	Peer-reviewed	2020	2021	Prospective				0.0751			28.87	173	173	7		0.1502	0.1272	0.5202	0.1965		0.3295						no	unclear	yes	no	yes	unclear	unclear	yes	yes
1	1	175	Kanis [2021]		2021	Netherlands	English	Peer-reviewed	1999	2018	Retrospective							31.728	1000	1000	16			0.026					0.401					no	no	yes	no	yes	unclear	unclear	yes	yes
1	1	176	Kanwal [2015]		2015	Pakistan	English	Peer-reviewed			Retrospective								238	238	1													no	yes	yes	no	yes	unclear	unclear	yes	yes
1	1	178	Kasparek [2021]		2021	Switzerland	English	Peer-reviewed	2015	2018	Retrospective							31.16	532	447	18													yes	yes	yes	no	yes	no	no	yes	yes
1	1	179	Kathpalia [2016]		2016	India	English	Peer-reviewed			Prospective	1							130	130	2		0.0307	0.061		0.046	0.086			0.0615				no	yes	yes	no	yes	unclear	unclear	yes	yes
1	1	181	Kenyon [2010]		2010	United Kingdom	English	Peer-reviewed	1999	1999	Prospective								6532	6532	43													yes	yes	yes	no	yes	no	no	yes	yes
1	1	183	Koivurova [2002]		2002	Finland	English	Peer-reviewed	1990	1995	Retrospective	0.2452			0.1642				877	877	18		0.0103	0.0376			0.1642							yes	yes	yes	no	yes	no	no	yes	yes
1	1	186	Kumari [2022]		2022	India	English	Peer-reviewed	2018	2019	Retrospective								8264	8264	31													no	yes	yes	no	yes	unclear	unclear	yes	yes
1	1	187	Kushner [2022] (a)		2022	Canada	English	Peer-reviewed	2000	2018	Retrospective		0.8203		0.0493			30.42	2170	2170	68	0.2931		0.065	0.1673		0.0691	0.6843						no	yes	yes	no	yes	unclear	unclear	yes	yes
1	1	188	Kushner [2022] (b)		2022	United States	English	Peer-reviewed	2019	2019	Prospective							32.75	996	996	12													yes	unclear	yes	no	yes	unclear	unclear	yes	yes
1	1	189	Laifer [2001]	1	2001	United States	English	Peer-reviewed	1997	1999	Retrospective								6250	6250	20													yes	yes	yes	no	unclear	no	no	unclear	unclear
1	1	191	Lassila [2022]		2022	Australia	English	Not peer-reviewed	2021	2022	Retrospective								3672	3672	20													yes	yes	yes	no	yes	unclear	unclear	yes	yes
1	1	192	Lata [2020]		2020	India	English	Peer-reviewed	2017	2018	Retrospective								141	141	25		0.0142	0.1702	0.227		0.0851							yes	yes	yes	no	yes	unclear	unclear	yes	yes
1	1	194	Lausman [2008]		2008	Canada	English	Peer-reviewed	2004	2005	Retrospective				1			33.9	263	263	11				0.384									yes	yes	yes	yes	yes	unclear	unclear	yes	yes
1	1	195	Lee [2006]		2006	United States	English	Peer-reviewed	1997	1998	Prospective					1.58		28.08	340	340	19							0.8294						yes	yes	yes	no	yes	no	no	yes	yes
1	1	196	Lei [2019]		2019	China	English	Peer-reviewed	2013	2015	Retrospective	0.25			0.1002				9024	9024	232	0.8725	0.0896	0.0552	0.1926	0.039	0.0621	0.6525	0.5048	0.0085	0.008	0.011		yes	yes	yes	no	yes	unclear	unclear	yes	yes
1	1	197	Levin [2021]		2021	Israel	English	Peer-reviewed	2011	2020	Retrospective						23.31	32	11329	11329	41			0.0558			0.0273				0.05	0.0035		no	yes	yes	no	yes	unclear	unclear	yes	yes
1	1	198	Li [2021] (c)		2021	China	English	Peer-reviewed	2010	2017	Retrospective	1			0.2244		22.4	31.2	3864	3864	213			0.0994	0.2177	0.1046	0.0722	0.3333						no	yes	yes	no	yes	unclear	unclear	yes	yes
1	1	199	Li [2023] (h)		2023	China	English	Peer-reviewed	2014	2020	Retrospective	0.0723			0.0283		21.25	30.74	185140	185140	1560			0.0978	0.0711	0.0408	0.0289	0.5705				0.0438		yes	yes	yes	no	yes	unclear	unclear	yes	yes
1	1	200	Li [2022] (e)		2022	China	English	Peer-reviewed	2015	2020	Retrospective	0.0752			0.0285		21.24	30.83	169971	169971	1474	0.7312		0.1014	0.0712	0.0254	0.0292	0.5701		0.0124		0.0423		yes	yes	yes	yes	yes	unclear	unclear	yes	yes
1	1	201	Li [2022] (f)		2022	China	English	Peer-reviewed	2019	2021	Prospective	0					21.52	30.4	964	964	12		0.166	0.112	0.0425			0.6037						no	yes	yes	no	yes	unclear	unclear	yes	yes
1	1	203	Li [2023] (i)		2023	Denmark	English	Peer-reviewed	1995	2018	Retrospective								668461	668461	6722	1												yes	yes	yes	no	yes	unclear	unclear	yes	yes
1	1	204	Li [2023] (j)		2023	China	English	Peer-reviewed	2020	2021	Prospective			0.3162		1.55	21.86	31.86	253	253	5		0.1028	0.2925	0.0711		0.0514							yes	yes	yes	no	yes	unclear	unclear	yes	yes
1	1	205	Li [2021] (d)		2021	China	English	Peer-reviewed	2016	2017	Retrospective	0.397			1		21.4	30.9	3288	3288	206	0.645	0.104	0.1575	0.6214	0.0885		0.089		0.0021		0.0043		yes	unclear	yes	no	yes	unclear	unclear	yes	yes
1	1	207	Li [2018] (a)		2018	China	English	Peer-reviewed	2014	2016	Retrospective	0.093						30.3	1396	1396	25			0.077		1						0.014		no	unclear	yes	no	yes	unclear	unclear	yes	yes
1	1	208	Li [2018] (b)	1	2018	China	Chinese	Peer-reviewed	2014	2015	Retrospective								4081	4081	349													yes	yes	yes	no	unclear	unclear	unclear	unclear	unclear
1	1	209	Liao [2018]	1	2018	China	Chinese	Peer-reviewed	2005	2014	Retrospective								2532	2532	416													no	yes	yes	unclear	unclear	unclear	unclear	unclear	unclear
1	1	210	Lifshitz [2021]		2021	Israel	English	Peer-reviewed	2007	2019	Retrospective	0.1625			0.1438	1		29	640	640	142	0.4328						0.1672						yes	no	yes	no	yes	no	no	yes	yes
1	1	211	Lin [2021]		2021	China	English	Peer-reviewed	2012	2018	Retrospective	0.8358			1		21.85	31.47	1297	1297	31	0.7425	0.1264	0.2113	0.7109	0.0756	0.0231			0.0116		0.0046		yes	yes	yes	no	yes	unclear	unclear	yes	yes
1	1	212	Lin [2019]		2019	China	English	Peer-reviewed	2014	2016	Retrospective								47260	47260	407													yes	yes	yes	no	yes	no	no	yes	yes
1	1	214	Lin [2022] (a)		2022	China	English	Peer-reviewed	2020	2021	Prospective				0		21.1	31.3	7683	7683	57													yes	yes	yes	no	yes	unclear	unclear	yes	yes
1	1	215	Lin [2022] (b)		2022	China	English	Peer-reviewed	2014	2020	Retrospective				1		20.9	29.306	5951	5951	45			0.0902	0.0328	0.024		0.6733	0.0615		0.0035			yes	yes	yes	no	yes	unclear	unclear	yes	yes
1	1	216	Lin [2022] (c)		2022	China	English	Peer-reviewed	2014	2018	Retrospective				1		21.1	30.1	911	578	14													yes	yes	yes	no	yes	unclear	unclear	yes	yes
1	1	217	Liu [2020]		2020	China	English	Peer-reviewed	2016	2017	Retrospective	0.0224			0	1.419	20.98	30.681	95728	95728	911			0.1247	0.0688	0.0247		0.5569		0.0041			0.0032	yes	yes	yes	yes	yes	no	no	yes	yes
1	1	219	Liu [2016]		2016	China	English	Peer-reviewed	2006	2014	Retrospective				0.0204				94195	94195	1319													yes	yes	yes	yes	yes	no	no	yes	yes
1	1	220	Liu [2015]	1	2015	China	English	Not peer-reviewed	2006	2014	Retrospective				1				1922	1922	129													yes	yes	yes	unclear	unclear	unclear	unclear	unclear	unclear
1	1	222	Liu [2014]		2014	China	English	Peer-reviewed	2011	2011	Retrospective								102424	102424	1333		0.1661	0.0504	0.0764			0						yes	yes	yes	no	yes	unclear	unclear	yes	yes
1	1	223	Liu [2007]		2007	China	English	Peer-reviewed	2005	2006	Retrospective			0					282	141	20		0.156						0.4043					no	unclear	yes	unclear	yes	unclear	unclear	yes	yes
1	1	225	Lu [2015]		2015	China	English	Peer-reviewed	2004	2008	Retrospective			0.0221	0.0086				59285	59285	2469	0.8769	0.019		0.0808	0.0117	0.0172							yes	yes	yes	no	yes	unclear	unclear	yes	yes
1	1	226	Lu [2017]		2017	China	English	Peer-reviewed	2010	2015	Retrospective							27.71	714	714	63				0.8193			0.423						no	yes	yes	no	yes	unclear	unclear	yes	yes
1	1	227	Luo [2022]		2022	China	English	Peer-reviewed	2017	2019	Retrospective	0			0	0.3	21.11	28.82	985	985	127		0.3797	0.3421	0.064	0.0223	0.0335				0.003			no	yes	yes	yes	yes	unclear	unclear	yes	yes
1	1	228	Luo [2023]		2023	China	English	Peer-reviewed	2013	2021	Retrospective							29.34	294	294	27		0.1939	0.1701	0.102			0.4456						no	yes	yes	no	yes	unclear	unclear	yes	yes
1	1	229	Luo [2021] (a)		2021	China	English	Peer-reviewed	2017	2019	Retrospective				0.0166				3911	3911	122													yes	yes	yes	yes	yes	no	no	yes	yes
1	1	232	Luo [2015]		2015	China	English	Peer-reviewed	2011	2011	Retrospective	0.0101		0.0335					111767	111767	1276	0.8112	0.1527				0.0535	0.4523						yes	unclear	yes	no	yes	unclear	unclear	yes	yes
1	1	233	Man [2021]		2021	China	English	Peer-reviewed	2014	2017	Retrospective	1			0.0139		24.34	28.11	1720	862	1			0.0128		0.007	0.0812							no	yes	yes	no	yes	unclear	unclear	yes	yes
1	1	234	Mannini [2017]		2017	Italy	English	Peer-reviewed	2009	2014	Retrospective	0.1539			0.0458		22.31	36.883	786	786	20	0.5903		0.1832	0.0967			0.5687						yes	yes	yes	no	yes	no	no	yes	yes
1	1	235	Marathe [2017]		2017	Australia	English	Peer-reviewed	2001	2010	Retrospective								59448	59448	359													yes	yes	yes	no	yes	no	no	yes	yes
1	1	237	Marschall [2012]		2012	Sweden	English	Not peer-reviewed	1997	2009	Retrospective				0				1226942	1226942	5508													yes	yes	yes	no	yes	unclear	unclear	yes	yes
1	1	239	Martineau [2014]		2014	United States	English	Peer-reviewed	2005	2011	Retrospective								57724	57724	143			0.0845	0.1666			0.71					0.0032	yes	yes	yes	no	yes	no	no	yes	yes
1	1	240	Mashburn [2022]		2022	United States	English	Peer-reviewed	2012	2019	Retrospective								39654	39654	438													yes	yes	yes	no	yes	no	no	yes	yes
1	1	241	Masood [2012]		2012	Pakistan	English	Peer-reviewed	2008		Retrospective							27.3	200	200	4	0.19												no	yes	yes	yes	yes	unclear	unclear	yes	yes
1	1	247	Melin [2019]		2019	Finland	English	Peer-reviewed	1991	2013	Retrospective								6876	6876	38	1	0.0159	0.0444							0.1617			no	yes	yes	yes	yes	no	no	yes	yes
1	1	250	Metsälä [2016]		2016	Finland	English	Peer-reviewed	2006	2010	Prospective				0			27.87	119485	119485	1632	1		0.1068		0.0416	0.0599			0.0172	0.1118	0.0112		yes	yes	yes	no	yes	unclear	unclear	yes	yes
1	1	251	Meyer [2018]		2018	Israel	English	Peer-reviewed	2011	2018	Retrospective	1			0.5601		28.09	39.57	898	898	14			0.1793	0.4733	0.1102				0.0523		0.0189		no	yes	yes	yes	yes	unclear	unclear	yes	yes
1	1	252	Mikulak [2015]	1	2015	Poland	Polish	Peer-reviewed	2008	2011	Retrospective								1570	1570	113				1									no	unclear	yes	no	unclear	unclear	unclear	unclear	unclear
1	1	256	Mor [2020]		2020	Israel	English	Peer-reviewed	2012	2017	Retrospective	0.1279			0.0686	1.1	24	32.4	1618	1618	180			0.0847	0.2095	0.0501				0.0507		0.0692		yes	yes	yes	no	yes	no	no	yes	yes
1	1	258	Mulla [2023]		2023	United States	English	Peer-reviewed	2000	2017	Retrospective				0				80672	80672	194													yes	yes	yes	yes	yes	no	no	yes	yes
1	1	259	Naga [2019]		2019	India	English	Peer-reviewed	2015	2018	Retrospective								8319	8319	60													yes	yes	yes	no	yes	no	no	yes	yes
1	1	261	Nielsen [2021]		2021	Denmark	English	Peer-reviewed	2004	2015	Retrospective				0				133952	133952	1969													yes	yes	yes	yes	yes	no	no	yes	yes
1	1	262	Nisha [2019]		2019	India	English	Peer-reviewed	2016	2017	Prospective								3609	3609	183													yes	unclear	yes	no	yes	no	no	yes	yes
1	1	263	Noor [2021]		2021	Pakistan	English	Peer-reviewed	2017	2017	Retrospective								1150	1150	20													yes	yes	yes	no	yes	unclear	unclear	yes	yes
1	1	269	Pacella [2016]		2016	Italy	English	Peer-reviewed	2005	2013	Retrospective	0.4359			1		28.01	34.77	569	569	24					0.0228	0.1054	0.051						yes	yes	yes	no	yes	no	no	yes	yes
1	1	270	Pan [2022]		2022	China	English	Peer-reviewed	2013	2015	Retrospective	1			0.1981		21.65	30.78	924	737	3	0.9394	0.0556	0.0136			0.0339	0.4199						no	yes	yes	yes	no	unclear	unclear	yes	yes
1	1	274	Parveen [2022]		2022	India	English	Peer-reviewed			Prospective				0		21.705	24.805	200	200	34			0.185	0.15	0.075								yes	unclear	yes	no	yes	unclear	unclear	yes	yes
1	1	275	Pascalet [2019]		2019	France	English	Peer-reviewed	2007	2015	Retrospective				1			31.31	134	134	2	0.5821				0.0896								yes	yes	yes	yes	yes	unclear	unclear	yes	yes
1	1	276	Pata [2011]		2011	Turkey	English	Peer-reviewed	2006	2010	Prospective								3710	3710	32													yes	yes	yes	no	yes	unclear	unclear	yes	yes
1	1	277	Paternoster [2002]		2002	Italy	English	Peer-reviewed	1996	1999	Prospective		0.018						5840	5840	56													yes	yes	yes	no	yes	unclear	unclear	yes	yes
1	1	279	Pavelic [2022]		2022	Croatia	English	Peer-reviewed	2016	2020	Retrospective								13932	13932	37													yes	yes	yes	no	yes	no	no	yes	yes
1	1	280	Pena-Burgos [2022]		2022	Spain	English	Peer-reviewed	2015	2020	Retrospective	0.2347			1			34.9	98	98	0		0.0816	0.0306	0.0816	0.051								no	no	yes	yes	yes	unclear	unclear	yes	yes
1	1	281	Petersson [2002]		2002	Sweden	English	Peer-reviewed	1998	1999	Prospective								188	188	5													no	yes	yes	no	yes	unclear	unclear	yes	yes
1	1	283	Pikee [2021]		2021	India	English	Peer-reviewed	2016	2017	Prospective						23.9	28.1	70	70	8		0.0286	0.8857			0.2286							no	no	no	yes	yes	unclear	unclear	yes	yes
1	1	284	Pinzauti [2016]		2016	Italy	English	Peer-reviewed	2010	2014	Retrospective	1			1		22.23	38.15	430	430	20		0.1395	0.1674	0.7093	0.1023		0.04		0.0233		0.0047		no	yes	yes	yes	yes	no	no	yes	yes
1	1	287	Proehl [2017]	1	2017	United States	English	Peer-reviewed	2007	2014	Retrospective				0				237610	237610	4329												0.0031	yes	yes	yes	no	unclear	no	no	unclear	unclear
1	1	288	Puljic [2015] (a)		2015	United States	English	Peer-reviewed	2005	2008	Retrospective				0				2250129	2250129	8047													yes	yes	yes	no	yes	unclear	unclear	yes	yes
1	1	289	Puljic [2015] (b)		2015	United States	English	Peer-reviewed	2005	2008	Retrospective				0				1604386	1604386	5545	0.4592		0.0731					0.506			0.0082		yes	yes	yes	no	yes	unclear	unclear	yes	yes
1	1	292	Rauramo [1987]	1	1987	Finland	English	Peer-reviewed			Prospective								61	61	9													yes	unclear	no	unclear	unclear	unclear	unclear	unclear	unclear
1	1	293	Raza [2018]		2018	Pakistan	English	Peer-reviewed	2017	2017	Prospective							27.63	238	238	15	0.479												unclear	unclear	yes	no	unclear	unclear	unclear	yes	yes
1	1	294	Revello [2014]		2014	Italy	English	Peer-reviewed	2009	2011	Prospective								123	123	1													no	no	yes	yes	yes	unclear	unclear	yes	yes
1	1	295	Revello [2013]		2013	Spain	English	Peer-reviewed	2000	2010	Retrospective	0.774			1			34	147	147	12	0.807		0.187	0.97	0.204		0						yes	yes	yes	yes	yes	unclear	unclear	yes	yes
1	1	296	Reyes [1978]		1978	Chile	English	Peer-reviewed	1974	1975	Retrospective							24.01	869	869	21	0.35704												yes	unclear	yes	no	yes	no	no	yes	yes
1	1	297	Reyes [1979]		1979	Bolivia	English	Peer-reviewed	1976	1976	Retrospective								304	304	0													yes	yes	yes	no	yes	no	no	yes	yes
1	1	299	Reyihanguli [2017]		2017	China	Chinese	Peer-reviewed	2014	2015	Prospective				0				2758	2758	200				0.1628									yes	yes	yes	no	yes	unclear	unclear	yes	yes
1	1	301	Rioseco [1994]		1994	Chile	English	Peer-reviewed	1988	1990	Retrospective								4916	4916	320													yes	yes	yes	no	yes	no	no	yes	yes
1	1	303	Rissanen [2023]		2023	Finland	English	Peer-reviewed	2006	2018	Retrospective				1			31.8	720	720	50	0.4042	0.1667	0.1931	0.4194		0.2083	0.7625						yes	no	yes	yes	yes	unclear	unclear	yes	yes
1	1	304	Rissanen [2019]		2019	Finland	English	Peer-reviewed	1987	2014	Retrospective				1		24.8	30.9	23498	23498	1293			0.104										yes	yes	yes	yes	yes	unclear	unclear	yes	yes
1	1	306	Romany [2017]		2017	Spain	English	Peer-reviewed	2010	2012	Prospective	1			0.3		22.406	40.406	124	100	2													no	yes	yes	no	yes	unclear	unclear	yes	yes
1	1	307	Roncaglia [2002]		2002	Italy	English	Peer-reviewed	1989	1997	Prospective								20815	20815	206													yes	yes	yes	no	yes	no	no	yes	yes
1	1	308	Rook [2012]		2012	United States	English	Peer-reviewed	2005	2009	Retrospective								5238	5238	101													yes	yes	yes	no	yes	unclear	unclear	yes	yes
1	1	311	Rubinshtein [2021]		2021	Ukraine	English	Peer-reviewed	2015	2018	Retrospective	0.4478			0	0		37.35	201	201	22	1		0.1542		0.0597								yes	yes	yes	yes	yes	unclear	unclear	yes	yes
1	1	312	Rudzinski [2022]		2022	Poland	English	Peer-reviewed	2016	2018	Retrospective				1			33.43	355	355	5	0	0.3521	0.307	0.0592		0.0225	0.3408		0.0479				yes	yes	yes	yes	yes	unclear	unclear	yes	yes
1	1	313	Ruggiero [2021]		2021	Italy	English	Peer-reviewed	2020	2020	Prospective	0.073			0.0349		26.46	33.97	315	315	6	0.5365		0.0794	0.0762		0.0254				0.0413		0	yes	yes	yes	yes	yes	unclear	unclear	yes	yes
1	1	315	Salinas [1988]	1	1988	Chile	Spanish	Peer-reviewed		1987	Prospective							34.4	1607	1607	1								0.857					yes	unclear	yes	no	unclear	unclear	unclear	unclear	unclear
1	1	319	Selinger [2023]	1	2023	United Kingdom	English	Peer-reviewed			Retrospective								772	772	42													no	unclear	yes	no	unclear	unclear	unclear	unclear	unclear
1	1	320	Serra [2023]		2023	Italy	English	Peer-reviewed	2017	2019	Prospective						23.9	35	112	112	23			0.1339										no	yes	yes	no	yes	unclear	unclear	yes	yes
1	1	321	Seshadri [2022]		2022	India	English	Peer-reviewed	2014	2017	Retrospective	1			0.3942				104	104	1		0.125	0.096	0.173	0.096	0.202							no	unclear	yes	no	yes	unclear	unclear	yes	yes
1	1	322	Shafqat [2020]		2022	Pakistan	English	Peer-reviewed	2020	2020	Retrospective								3201	3201	52													yes	yes	yes	no	yes	no	no	yes	yes
1	1	323	Shan [2016]		2016	China	English	Peer-reviewed	2013	2015	Retrospective	0.4599			1		21.28	30.37	1472	1472	362	0.7969	0.2371	0.2602		0.0944		0.1535	0.4117					yes	yes	yes	yes	yes	no	no	yes	yes
1	1	326	Sharma [2015]		2015	India	English	Peer-reviewed	2012	2013	Retrospective								251	251	13													no	yes	yes	no	yes	unclear	unclear	yes	yes
1	1	327	Sharma [2016]		2016	India	English	Peer-reviewed	2014	2015	Prospective								1996	1996	48													yes	yes	yes	no	yes	no	no	yes	yes
1	1	330	Shemer [2013] (a)		2013	Sweden	English	Peer-reviewed	2002	2006	Retrospective				0				25870	25870	333													yes	yes	yes	yes	yes	no	no	yes	yes
1	1	332	Sheng [2022]		2022	China	English	Peer-reviewed	2017	2021	Retrospective	0.111			0.064				234	234	5	0.726	0.09	0.136		0.034	0.064							no	yes	yes	yes	yes	no	no	yes	yes
1	1	333	Shi [2018]		2018	China	English	Peer-reviewed	2013	2016	Retrospective	0.7083			1			32.15	1200	1200	97		0.02	0.2417	0.1358		0.275							yes	yes	yes	yes	yes	unclear	unclear	yes	yes
1	1	334	Sibiude [2019]		2019	France	English	Peer-reviewed	2005	2014	Retrospective		0	0					5748	5748	117													no	yes	yes	no	yes	unclear	unclear	yes	yes
1	1	336	Silver [2014]		2014	United States	English	Peer-reviewed	2006	2008	Retrospective								2127	2127	7	0.37											0.2732	yes	yes	yes	no	yes	no	no	yes	yes
1	1	337	Singh [2019]		2019	India	English	Peer-reviewed	2015	2017	Retrospective				0.0517				600	600	9	0.4217					0.2067							no	yes	yes	no	yes	unclear	unclear	yes	yes
1	1	338	Singh [2008]		2008	India	English	Peer-reviewed	2004	2007	Prospective								1500	1500	27													yes	yes	yes	no	yes	no	no	yes	yes
1	1	340	Sitaula [2021]		2021	Nepal	English	Peer-reviewed	2018	2020	Retrospective								6539	6539	164													yes	yes	yes	no	yes	no	no	yes	yes
1	1	341	Soffer [2021]		2021	United States	English	Not peer-reviewed	2018	2020	Retrospective								34868	34868	424													yes	yes	yes	no	yes	no	no	yes	yes
1	1	342	Sohail [2016]		2016	Pakistan	English	Peer-reviewed	2014	2015	Retrospective							26.4	1250	1250	35													yes	yes	yes	no	yes	no	no	yes	yes
1	1	344	Song [2022]		2022	China	English	Peer-reviewed	2017	2019	Retrospective				0		21.65	30.73	15065	15065	92	0.7509		0.1235	0.0444			0.7616						yes	yes	yes	yes	yes	no	no	yes	yes
1	1	345	Sosa [2010]		2010	Mexico	English	Peer-reviewed	1999	2007	Retrospective								50000	50000	50													yes	yes	yes	no	yes	no	no	yes	yes
1	1	346	Sterpu [2020]		2020	Sweden	English	Peer-reviewed	2017	2017	Retrospective	0.0513					25.5	32.2	79	79	2	0.2564				0.063								no	yes	no	yes	yes	unclear	unclear	yes	yes
1	1	347	Bring [2014]		2014	Sweden	English	Peer-reviewed	1998	2009	Retrospective				0		24.7	31.6	1089	1089	5	0.4444		0.011	0.5748	0.0523							1	no	yes	yes	no	yes	unclear	unclear	yes	yes
1	1	348	Sun [2022] (a)		2022	China	English	Peer-reviewed	2015	2020	Retrospective	1			0				3043	3043	35	0.9326	0.141	0.1982	0.05	0.0815								no	yes	yes	no	yes	unclear	unclear	yes	yes
1	1	349	Sun [2022] (b)		2022	China	English	Peer-reviewed	2010	2019	Retrospective	1							1099	1099	14			0.268	0.161		0.106							no	yes	yes	no	yes	unclear	unclear	yes	yes
1	1	350	Sun [2016]		2016	China	English	Peer-reviewed	2010	2014	Retrospective	0.3565			1		21.7888	30.8163	1153	1153	47													yes	yes	yes	yes	yes	no	no	yes	yes
1	1	352	Suri [2019]		2019	India	English	Peer-reviewed			Retrospective							25.6	373	309	1	0.476		0.03		0.084								no	yes	yes	no	yes	unclear	unclear	yes	yes
1	1	354	Tan [2016]		2016	China	English	Peer-reviewed	2009	2010	Retrospective	0.0225		0.0424	0.0191		26.61	27	22374	22374	1453	0.7688		0.0836		0.0249								yes	yes	yes	yes	yes	unclear	unclear	yes	yes
1	1	355	Tanacan [2021]		2021	Turkey	English	Peer-reviewed	2020	2020	Prospective								105	105	5		0.019	0.0476	0.0286	0.019								no	yes	yes	yes	yes	unclear	unclear	yes	yes
1	1	356	Tanacan [2022]		2022	Turkey	English	Peer-reviewed	2020	2020	Prospective								863	863	9		0.0104	0.0093	0.0336	0.0081								no	yes	yes	yes	yes	unclear	unclear	yes	yes
1	1	357	Ting [2022]		2022	China	English	Peer-reviewed	2011	2020	Retrospective				1	1		29.35	717	717	70	0.6973		0.0279	0.6039	0.2455	0.2845							yes	yes	yes	no	yes	unclear	unclear	yes	yes
1	1	359	Toussia-Cohen [2021]		2021	Israel	English	Peer-reviewed	2011	2014	Retrospective	0.5048			1		28.511		1240	1240	24	0.3339		0.0742	0.7008	0.0605								yes	yes	yes	no	yes	unclear	unclear	yes	yes
1	1	360	Trilla [2014]		2014	Spain	English	Peer-reviewed	2009	2010	Retrospective	0.0653			0			31.95	444	444	17	0.6194		0.0608	0.3266		0.0383			0.0113				yes	yes	yes	yes	yes	unclear	unclear	yes	yes
1	1	363	Tsur [2023]	1	2023	United States	English	Peer-reviewed	2010	2014	Retrospective								870599	870599	2003													yes	yes	yes	no	unclear	unclear	unclear	unclear	unclear
1	1	367	Vikas [2022]		2022	India	English	Peer-reviewed	2011	2017	Retrospective	0.25						32.595	408	408	28	0.7353		0.1569	0.1838	0.1373								yes	yes	yes	yes	yes	unclear	unclear	yes	yes
1	1	368	Viswanathan [2022]		2022	Malaysia	English	Peer-reviewed	2016	2020	Retrospective								26697	26697	47													yes	yes	yes	no	yes	no	no	yes	yes
1	1	369	Vital [2018]		2018	France	English	Peer-reviewed	2014	2017	Prospective				0	1.3	25.4	32.3	105	105	8	0.2476		0.333		0.152								no	yes	yes	yes	yes	unclear	unclear	yes	yes
1	1	370	Walasik [2020]		2020	Poland	English	Peer-reviewed	2018	2018	Retrospective				0				9345	9345	166													yes	no	yes	no	yes	no	no	yes	yes
1	1	371	Wang [2020] (a)		2020	China	English	Peer-reviewed	2014	2014	Retrospective	0.3782			1			30.35	312	312	33	0.7724		0.2276	0.2788		0.1378							yes	yes	yes	yes	yes	unclear	unclear	yes	yes
1	1	372	Wang [2021] (e)		2021	China	English	Peer-reviewed	2009	2018	Retrospective	0.2101						33.392	8773	8073	24		0.0251	0.1776		0.0313								yes	yes	yes	yes	yes	unclear	unclear	yes	yes
1	1	374	Wang [2020] (b)		2020	China	English	Peer-reviewed	2013	2014	Prospective				0.0116		20.6	26.46	2760	2760	194	0.5591							0.4159		0.0428			yes	yes	yes	yes	yes	no	no	yes	yes
1	1	376	Wang [2018]		2018	China	English	Peer-reviewed	2015	2016	Retrospective	0.7971			1			30.28	350	350	55	0.8857	0.1771	0.3086	0.6771	0.1086	0.0686							yes	yes	yes	yes	yes	unclear	unclear	yes	yes
1	1	378	Wang [2020] (c)		2020	China	English	Peer-reviewed	2016	2018	Retrospective						27.42	28.2	2166	1504	39	0.8803	0	0.0299			0.0864	1						no	yes	yes	yes	yes	unclear	unclear	yes	yes
1	1	381	Weissbach [2022]		2022	Israel	English	Peer-reviewed	2009	2020	Retrospective	0.3667			0.6				450	450	12													no	no	yes	yes	yes	unclear	unclear	yes	yes
1	1	382	Weng [2023]		2023	China	English	Peer-reviewed	2018	2022	Retrospective	0	0	0.0834					25114	25114	340			0.1283			0.0481							yes	yes	yes	yes	yes	unclear	unclear	yes	yes
1	1	384	Shemer [2013] (b)		2013	Sweden	English	Peer-reviewed	1997	2009	Prospective				0				1213668	1213668	5477	0.4406		0.0096	0.0496	0.0279		0.8445	0.517	0.006		0.0044		yes	yes	yes	yes	yes	unclear	unclear	yes	yes
1	1	386	Wolf [2022]		2022	Israel	English	Peer-reviewed	2013	2017	Retrospective								25379	25379	148													yes	yes	yes	no	yes	no	no	yes	yes
1	1	389	Wu [2020] (a)		2020	China	English	Peer-reviewed	2014	2018	Retrospective				0		21.2	30.6	47874	47874	378	0.7565		0.123	0.04					0.189				yes	yes	yes	no	yes	no	no	yes	yes
1	1	390	Wu [2020] (b)		2020	China	English	Peer-reviewed	2009	2018	Prospective	0.0858			0.088		23.18	32	443	351	10	0.1354		0.0798			0.0655							no	yes	yes	yes	yes	unclear	unclear	yes	yes
1	1	391	Wu [2020] (c)		2020	China	English	Peer-reviewed	2018	2018	Retrospective	0.0397	0	0.588	0		26.8	31.3	19500	19500	723	0.5607	0.0275	0.182	0.0836		0.0558	0.7514						yes	yes	yes	yes	yes	unclear	unclear	yes	yes
1	1	392	Wu [2022]		2022	China	English	Peer-reviewed	2018	2019	Retrospective	0.0804		0.0548	0.0406			31.13	39742	39742	1516	0.4053		0.1882				0.5717						yes	yes	yes	yes	yes	no	no	yes	yes
1	1	394	Xia [2015]		2015	China	English	Peer-reviewed	2011	2011	Retrospective					0.6927	27.96	28.24	108268	108268	691		0.1286	0.0451										no	yes	yes	yes	yes	unclear	unclear	yes	yes
1	1	396	Xiong [2021]		2021	China	English	Peer-reviewed	2014	2019	Retrospective	1		0.1134	0.2709		20.96	31	7011	7011	143	0.806		0.2576	0.1582	0.0211								no	yes	yes	yes	yes	unclear	unclear	yes	yes
1	1	397	Xiong [2022] (b)		2022	China	English	Peer-reviewed	2017	2020	Retrospective	0.1881						30.69	5913	5913	225	0.366		0.147				0.272						yes	yes	yes	yes	yes	unclear	unclear	yes	yes
1	1	399	Xu [2022] (a)		2022	China	English	Peer-reviewed	2016	2021	Retrospective	1			0		21.88	31.94	3458	3458	24	0.9323		0.0139	0.072									no	yes	yes	yes	yes	no	no	yes	yes
1	1	401	Xu [2023]		2023	China	English	Peer-reviewed	2017	2021	Retrospective	0.0287			0			33.3	14998	14998	209	0		0.3826				0.5319						yes	yes	yes	yes	yes	unclear	unclear	yes	yes
1	1	402	Xu [2022] (b)		2022	China	English	Peer-reviewed	2015	2016	Prospective	0					21	30.4	15524	15524	109	0.637				0.024								yes	yes	yes	yes	yes	no	no	yes	yes
1	1	403	Yadav [2022] (c)		2022	India	English	Peer-reviewed	2017	2019	Prospective								3735	3735	105													yes	yes	yes	no	yes	no	no	yes	yes
1	1	404	Yadav [2018] (a)		2018	India	English	Peer-reviewed	2010	2016	Retrospective	1						34.12	190	190	29													no	yes	yes	yes	yes	unclear	unclear	yes	yes
1	1	406	Yadav [2018] (b)		2018	India	English	Peer-reviewed	1997	2016	Retrospective								246	246	4		0.0163	0.0203				0.7805					0.0081	no	no	yes	yes	yes	unclear	unclear	yes	yes
1	1	407	Yang [2011]		2011	China	English	Peer-reviewed	2004	2007	Retrospective					1.2		29.5	1662	828	261													no	yes	yes	yes	yes	unclear	unclear	yes	yes
1	1	409	Yazihan [2022]		2022	Turkey	English	Peer-reviewed	2020	2020	Retrospective				0		27.44	27.52	186	186	2				0.0484	0.0108								yes	unclear	yes	yes	yes	no	no	yes	yes
1	1	410	Yi [2022]		2022	China	English	Peer-reviewed	2010	2019	Retrospective	1	0	0	0.2633			35.68	298	74	1													no	yes	yes	yes	yes	unclear	unclear	yes	yes
1	1	411	Yin [2021]		2021	China	English	Peer-reviewed	2009	2019	Retrospective		0	0.0769		0.3708	22.1808	29.5838	39539	39539	122	0.3493			0.0465	0.026								yes	yes	yes	yes	yes	unclear	unclear	yes	yes
1	1	414	You [2020]		2020	China	English	Peer-reviewed			Prospective				0				36755	36755	505													yes	yes	yes	no	yes	unclear	unclear	yes	yes
1	1	415	Yu [2020]		2020	China	English	Peer-reviewed	2017	2017	Retrospective								253301	251930	622													yes	no	yes	no	yes	no	no	yes	yes
1	1	417	Yuan [2020] (c)		2020	China	English	Peer-reviewed	2016	2017	Retrospective				0		26.9764		11570	11570	715	0.6004				0.0344								yes	yes	yes	yes	yes	unclear	unclear	yes	yes
1	1	418	Yuan [2022]		2022	China	English	Peer-reviewed	2016	2017	Retrospective				0		27.3	28.6	11549	11549	711	0.6005				0.0341		0.575						yes	yes	yes	yes	yes	no	no	yes	yes
1	1	419	Yuan [2019] (a)		2019	China	English	Peer-reviewed	2015	2017	Retrospective				0				2470	2470	128					0.0413								yes	yes	yes	yes	yes	unclear	unclear	yes	yes
1	1	420	Yuan [2019] (b)		2019	China	English	Peer-reviewed	2015	2016	Retrospective				0				831	831	39													yes	yes	yes	yes	yes	unclear	unclear	yes	yes
1	1	421	Yuan [2020] (d)		2020	China	English	Peer-reviewed	2018	2019	Retrospective				0				2191	2191	88					0.0292								yes	yes	yes	yes	yes	unclear	unclear	yes	yes
1	1	423	Yule [2021]		2021	United States	English	Peer-reviewed	2015	2019	Prospective							27.7057	48634	48634	212	0.2912			0.0993	0.1055		0.6809						yes	yes	yes	yes	yes	no	no	yes	yes
1	1	428	Zhang [2022] (d)		2022	China	English	Peer-reviewed	2015	2016	Retrospective	0			0		21.98	30.36	15651	15651	111	0.7605			0.0527									yes	yes	yes	yes	yes	unclear	unclear	yes	yes
1	1	429	Zhang [2022] (e)		2022	China	English	Peer-reviewed	2014	2019	Retrospective				1				4132	4132	903													yes	yes	yes	no	yes	no	no	yes	yes
1	1	430	Zhang [2019] (b)		2019	China	English	Peer-reviewed	2011	2012	Retrospective				0				89171	89171	970													yes	yes	yes	no	yes	unclear	unclear	yes	yes
1	1	432	Zhang [2022] (f)		2022	China	English	Peer-reviewed	2017	2018	Retrospective								13329	13329	428													yes	yes	yes	no	yes	no	no	yes	yes
1	1	433	Zhang [2021]		2021	China	English	Peer-reviewed	2017	2017	Prospective				0			28.51	1704	1463	102	0.7088												yes	no	yes	yes	yes	unclear	unclear	yes	yes
1	1	434	Zhang [2022] (g)		2022	China	English	Peer-reviewed	2014	2018	Retrospective				0.05			30	265	140	2				0.0786									no	yes	yes	no	yes	unclear	unclear	yes	yes
1	1	435	Zhang [2019] (c)		2022	China	English	Peer-reviewed	2010	2017	Retrospective				0			27.4	215254	215254	1320	0.6966			0.0736									yes	yes	yes	no	yes	no	no	yes	yes
1	1	436	Zhang [2019] (h)		2019	China	English	Peer-reviewed	2012	2017	Prospective							30.6	80524	83	1													no	no	no	yes	yes	unclear	unclear	yes	yes
1	1	439	Zheng [2021]		2021	China	English	Peer-reviewed	2016	2018	Retrospective		0	0.0922				29.55	14115	14115	126					0.0205								yes	yes	yes	yes	yes	unclear	unclear	yes	yes
1	1	440	Zhou [2016]		2016	China	English	Peer-reviewed	2010	2012	Retrospective				0			27.052	716	486	128													yes	unclear	yes	yes	yes	unclear	unclear	yes	yes
1	1	442	Zhu [2021]		2021	China	English	Peer-reviewed	2015	2016	Retrospective				0	1	20.516	28.462	660	502	13	1				0.0458								yes	yes	yes	yes	yes	unclear	unclear	yes	yes
1	1	443	Zhu [2019]		2019	China	Chinese	Peer-reviewed	2013	2019	Retrospective								23209	23209	853	0.6821				0.023								yes	yes	yes	no	yes	unclear	unclear	yes	yes
1	1	444	Zhu [2016]		2016	China	English	Peer-reviewed	2004	2016	Retrospective	0.3333			0.1352		21.0323	31.77	7923	7923	530	0.8482		0.0822		0.0263								no	no	yes	yes	yes	unclear	unclear	yes	yes
1	1	445	Zhu [2022]		2022	China	English	Peer-reviewed	2018	2020	Retrospective				0		21.29	31.16	57516	57516	447													yes	yes	yes	yes	yes	unclear	unclear	yes	yes
1	2	446	Cai [2024]		2024	China	English	Peer-reviewed	2018	2021	Retrospective								115374	115358	3172													yes	yes	yes	no	yes	yes	yes	yes	unclear
1	2	448	Dai [2023]		2023	China	English	Peer-reviewed	2016	2020	Retrospective	0.0902655						30.2892	1423	1130	53	0.3646		0.0221	0.3185	0.8141	0.1858	0.3654						no	yes	yes	yes	yes	unclear	unclear	yes	yes
2	2	451	Goins [2023]		2023	United States	English	Peer-reviewed	2015	2020	Retrospective		0.00471424					28.9	10040850	10040850	86549			0.146768	0.18249	0.0655003	0.161975			0.0643376	0.10361			no	yes	yes	unclear	yes	unclear	unclear	yes	yes
2	2	453	Lin [2023]		2023	China	English	Peer-reviewed	2007	2021	Retrospective	1			1		21.7	31.8523	6387	6101	58	0.578102	0.151614	0.0924439			0.0772005	0.037207					0.000819538	no	yes	yes	yes	yes	unclear	unclear	yes	yes
2	2	454	Liu [2024]		2024	China	English	Peer-reviewed	2015	2022	Retrospective	0.847015			1			29.1141	2412	2412	17		0.0261194	0.028607	0.462272		0.0580431	0.0858209					0.00497512	no	yes	yes	yes	yes	unclear	unclear	yes	yes
1	2	456	Magdolna [2023]		2023	Hungary	Hungarian	Peer-reviewed	2019	2021	Retrospective							32.6	5827	5827	105			0.083		0.013	0.039							unclear	yes	yes	yes	yes	no	no	yes	yes
2	2	457	Malarkiewicz [2024]		2024	Poland	English	Peer-reviewed	2018	2022	Retrospective								7799	7799	226													no	yes	yes	no	yes	no	no	yes	unclear
2	2	459	Sun [2024]		2024	China	English	Peer-reviewed	2013	2022	Retrospective								118689	104221	3050													no	yes	yes	unclear	yes	no	no	yes	unclear
2	2	460	Trifonova [2023]		2023	Russia	Russian	Peer-reviewed	2015	2022	Retrospective	0.661972			1		24.4437	36.0009	213	213	12	0.737089			0.502347	0.164319	0.159624							no	unclear	yes	yes	yes	unclear	unclear	yes	yes
2	2	461	Upreti [2024]		2024	India	English	Peer-reviewed	2020	2022	Retrospective								4281	4281	184													yes	yes	yes	unclear	unclear	no	no	yes	unclear
2	2	463	Wang [2023]		2023	China	English	Peer-reviewed	2018	2020	Retrospective	0.389753					25.0108	29.496	2842	2186	22	0.800549		0.254346	0.047118	0.0306496		0.512351						yes	unclear	yes	yes	yes	unclear	unclear	yes	unclear
2	2	465	Watad [2024]		2024	United States	English	Peer-reviewed	2014	2022	Retrospective								8003	8003	648													unclear	yes	yes	unclear	no	no	no	yes	yes
2	2	466	Xin [2024]		2024	China	English	Peer-reviewed	2016	2022	Retrospective								134080	134080	1721													unclear	yes	yes	unclear	yes	no	no	yes	unclear
2	2	467	Yadav [2023]		2023	Nepal	English	Peer-reviewed	2022	2023	Retrospective							28.06	5800	5720	80													unclear	yes	yes	unclear	unclear	unclear	unclear	yes	unclear
1	2	470	Zhang [2024]		2024	China	English	Peer-reviewed	2016	2017	Retrospective							28.35	13275	11553	716			0.084		0.035	0.021							yes	yes	yes	unclear	yes	no	no	yes	yes
2	2	471	Zhou [2024]		2024	China	English	Peer-reviewed	2018	2022	Retrospective								15826	15826	3252													unclear	yes	yes	unclear	yes	no	no	yes	unclear
2	2	474	Prentice [2024]		2024	Australia	English	Peer-reviewed	2017	2023	Retrospective							31.657	278	278	7			0.111511	0.0395683		0.0683453	0.399281			0.0323741			no	unclear	yes	yes	yes	no	no	yes	yes
2	2	475	Zhao [2023]		2023	China	English	Peer-reviewed		2022	Prospective	0.0291369							7000	5457	61	0.782481		0.123878	0.0579073	0.0249221	0.0276709							yes	yes	yes	no	yes	no	no	yes	unclear
2	2	477	Man [2024]		2024	China	Chinese	Peer-reviewed	2022	2023	Retrospective								340	340	76	0.658824	0.288235	0.191176	0.152941		0.255882							yes	unclear	yes	unclear	yes	unclear	unclear	yes	yes
2	2	478	Yang [2024] 1		2024	China	English	Peer-reviewed	2016	2020	Retrospective	1			0.371614		21.5	31.05	4467	4467	413				0.263712			0.20103						no	yes	yes	yes	unclear	no	no	yes	unclear
2	2	478	Yang [2024] 2		2024	China	English	Peer-reviewed	2016	2020	Retrospective	0			0.0108343		20.72	28.31	28336	28336	1001				0.0547007			0.597579						no	yes	yes	yes	unclear	no	no	yes	unclear
2	2	479	Holden [2023]		2023	United States	English	Peer-reviewed	2020	2021	Retrospective							29.2	616	596	24	0.456376												unclear	yes	yes	yes	yes	no	no	yes	yes
2	2	480	Liu [2023] 1		2023	China	English	Peer-reviewed	2014	2020	Retrospective							31.75	2783	2783	49	0.517787	0.128638	0.192239	0.0413223	0.0219188	0.0215595					0.0028746		yes	yes	yes	yes	yes	no	no	yes	yes
2	2	480	Liu [2023] 2		2023	China	English	Peer-reviewed	2014	2020	Retrospective							31.96	1026	1026	11	0.547758	0.122807	0.189084	0.042885	0.037037	0.0185185					0.00194932		no	yes	yes	yes	yes	no	no	yes	yes
2	2	483	Cowherd [2024]		2024	United States	English	Peer-reviewed	2000	2016	Retrospective	0.452837					31.4118	33.9109	2979	2979	68	0.612622	0.224236	0.0627727	0.27291	0.186304	0.101712	0.40047						no	yes	yes	yes	yes	unclear	unclear	yes	yes
2	2	484	Engindeniz [2023]		2023	Turkey	English	Peer-reviewed	2017	2020	Retrospective								3567	3567	5			0.0723297	0.0274741	0.013737		0.656574						yes	yes	yes	unclear	yes	unclear	unclear	yes	yes
2	2	486	Avsar [2024]		2024	Turkey	English	Peer-reviewed	2018	2022	Retrospective	0.0260973					22.6327	29.71	1686	1686	54			0.0723606	0.0231317	0.0166074		0.507117					0	unclear	yes	yes	yes	yes	no	no	yes	yes
2	2	487	Zhenxian [2024]		2024	China	Chinese	Peer-reviewed	2013	2022	Retrospective	0.0634321			0.036403			32.1	53979	53979	277		0.225551		0.0829582		0.0818281	0.587062					0.000481669	unclear	yes	yes	yes	yes	unclear	unclear	yes	yes

## Sheet: countries
country	Continent	World Bank income group	Resource-exporting countries	Oil-rich countries	Resource-rich countries	Geographic access	Latitude	Abs lat	Access to free water	WHO class	World bank class 1	World bank class 2	Development
Afghanistan	Asia	Low income	Not resource-exporting	Not oil-rich	Not resource-rich	Landlocked	33.9391	33.9391	No	EMRO	Low income	Low and Middle Income	Developing regions
Angola	Africa	Lower middle income	Resource-exporting	Oil-rich	Resource-rich	Coastal	-11.2027	11.2027	Yes	AFRO	Middle Income	Low and Middle Income	Developing regions
Albania	Europe	Upper middle income	Not resource-exporting	Not oil-rich	Not resource-rich	Coastal	41.1533	41.1533	Yes	EURO	Middle Income	Low and Middle Income	Developed regions
Andorra	Europe	High income	Not resource-exporting	Not oil-rich	Not resource-rich	Landlocked	42.5462	42.5462	No	EURO	High Income	High Income	Developed regions
United Arab Emirates	Asia	High income	Resource-exporting	Oil-rich	Resource-rich	Coastal	23.4241	23.4241	Yes	EMRO	High Income	High Income	Developing regions
Argentina	South America	Upper middle income	Not resource-exporting	Not oil-rich	Not resource-rich	Coastal	-38.4161	38.4161	Yes	AMRO	Middle Income	Low and Middle Income	Developing regions
Armenia	Europe	Upper middle income	Not resource-exporting	Not oil-rich	Not resource-rich	Landlocked	40.0691	40.0691	No	EURO	Middle Income	Low and Middle Income	Developing regions
Antigua and Barbuda	North America	High income	Not resource-exporting	Not oil-rich	Not resource-rich	Island	17.0608	17.0608	Yes	AMRO	High Income	High Income	Developing regions
Australia	Oceania	High income	Not resource-exporting	Not oil-rich	Not resource-rich	Coastal	-25.2744	25.2744	Yes	WPRO	High Income	High Income	Developed regions
Austria	Europe	High income	Not resource-exporting	Not oil-rich	Not resource-rich	Landlocked	47.5162	47.5162	No	EURO	High Income	High Income	Developed regions
Azerbaijan	Europe	Upper middle income	Resource-exporting	Oil-rich	Resource-rich	Landlocked	40.1431	40.1431	No	EURO	Middle Income	Low and Middle Income	Developing regions
Burundi	Africa	Low income	Not resource-exporting	Not oil-rich	Not resource-rich	Landlocked	-3.37306	3.37306	No	AFRO	Low income	Low and Middle Income	Developing regions
Belgium	Europe	High income	Not resource-exporting	Not oil-rich	Not resource-rich	Coastal	50.5039	50.5039	Yes	EURO	High Income	High Income	Developed regions
Benin	Africa	Low income	Not resource-exporting	Not oil-rich	Not resource-rich	Coastal	9.30769	9.30769	Yes	AFRO	Low income	Low and Middle Income	Developing regions
Burkina Faso	Africa	Low income	Not resource-exporting	Not oil-rich	Not resource-rich	Landlocked	12.2383	12.2383	No	AFRO	Low income	Low and Middle Income	Developing regions
Bangladesh	Asia	Lower middle income	Not resource-exporting	Not oil-rich	Not resource-rich	Coastal	23.685	23.685	Yes	SEARO	Middle Income	Low and Middle Income	Developing regions
Bulgaria	Europe	Upper middle income	Not resource-exporting	Not oil-rich	Not resource-rich	Coastal	42.7339	42.7339	Yes	EURO	Middle Income	Low and Middle Income	Developed regions
Bahrain	Asia	High income	Resource-exporting	Not oil-rich	Not resource-rich	Island	25.9304	25.9304	Yes	EMRO	High Income	High Income	Developing regions
Bahamas	North America	High income	Not resource-exporting	Not oil-rich	Not resource-rich	Island	25.0343	25.0343	Yes	AMRO	High Income	High Income	Developing regions
Bosnia and Herzegovina	Europe	Upper middle income	Not resource-exporting	Not oil-rich	Not resource-rich	Coastal	43.9159	43.9159	Yes	EURO	Middle Income	Low and Middle Income	Developed regions
Belarus	Europe	Upper middle income	Not resource-exporting	Not oil-rich	Not resource-rich	Landlocked	53.7098	53.7098	No	EURO	Middle Income	Low and Middle Income	Developed regions
Belize	North America	Upper middle income	Not resource-exporting	Not oil-rich	Not resource-rich	Coastal	17.1899	17.1899	Yes	AMRO	Middle Income	Low and Middle Income	Developing regions
Bolivia	South America	Lower middle income	Resource-exporting	Not oil-rich	Resource-rich	Landlocked	-16.2902	16.2902	No	AMRO	Middle Income	Low and Middle Income	Developing regions
Brazil	South America	Upper middle income	Not resource-exporting	Not oil-rich	Not resource-rich	Coastal	-14.235	14.235	Yes	AMRO	Middle Income	Low and Middle Income	Developing regions
Barbados	North America	High income	Not resource-exporting	Not oil-rich	Not resource-rich	Island	13.1939	13.1939	Yes	AMRO	High Income	High Income	Developing regions
Brunei Darussalam	Asia	High income	Resource-exporting	Oil-rich	Resource-rich	Island			Yes	WPRO	High Income	High Income	Developing regions
Bhutan	Asia	Lower middle income	Not resource-exporting	Not oil-rich	Not resource-rich	Landlocked	27.5142	27.5142	No	SEARO	Middle Income	Low and Middle Income	Developing regions
Botswana	Africa	Upper middle income	Resource-exporting	Not oil-rich	Not resource-rich	Landlocked	-22.3285	22.3285	No	AFRO	Middle Income	Low and Middle Income	Developing regions
Central African Republic	Africa	Low income	Not resource-exporting	Not oil-rich	Not resource-rich	Landlocked	6.61111	6.61111	No
Canada	North America	High income	Not resource-exporting	Not oil-rich	Not resource-rich	Coastal	56.1304	56.1304	Yes	AMRO	High Income	High Income	Developed regions
Switzerland	Europe	High income	Not resource-exporting	Not oil-rich	Not resource-rich	Landlocked	46.8182	46.8182	No	EURO	High Income	High Income	Developed regions
Chile	South America	High income	Resource-exporting	Not oil-rich	Resource-rich	Coastal	-35.6751	35.6751	Yes	AMRO	High Income	High Income	Developing regions
China	Asia	Upper middle income	Not resource-exporting	Not oil-rich	Not resource-rich	Coastal	35.8617	35.8617	Yes	WPRO	Middle Income	Low and Middle Income	Developing regions
Côte d’Ivoire	Africa	Lower middle income	Not resource-exporting	Not oil-rich	Not resource-rich	Coastal			Yes
Cameroon	Africa	Lower middle income	Not resource-exporting	Not oil-rich	Not resource-rich	Coastal	7.36972	7.36972	Yes	AFRO	Middle Income	Low and Middle Income	Developing regions
DR Congo	Africa	Low income	Resource-exporting	Not oil-rich	Resource-rich	Coastal			Yes
Congo	Africa	Lower middle income	Resource-exporting	Oil-rich	Resource-rich	Coastal			Yes
Colombia	South America	Upper middle income	Not resource-exporting	Not oil-rich	Not resource-rich	Coastal	4.57087	4.57087	Yes	AMRO	Middle Income	Low and Middle Income	Developing regions
Comoros	Africa	Lower middle income	Not resource-exporting	Not oil-rich	Not resource-rich	Island	-11.875	11.875	Yes
Cabo Verde	Africa	Lower middle income	Not resource-exporting	Not oil-rich	Not resource-rich	Island			Yes	AFRO	Middle Income	Low and Middle Income	Developing regions
Costa Rica	North America	Upper middle income	Not resource-exporting	Not oil-rich	Not resource-rich	Coastal	9.74892	9.74892	Yes	AMRO	Middle Income	Low and Middle Income	Developing regions
Cuba	North America	Upper middle income	Not resource-exporting	Not oil-rich	Not resource-rich	Island	21.5218	21.5218	Yes	AMRO	Middle Income	Low and Middle Income	Developing regions
Cyprus	Europe	High income	Not resource-exporting	Not oil-rich	Not resource-rich	Island	35.1264	35.1264	Yes	EURO	High Income	High Income	Developed regions
Czech Republic	Europe	High income	Not resource-exporting	Not oil-rich	Not resource-rich	Landlocked	49.8175	49.8175	No	EURO	High Income	High Income	Developed regions
Germany	Europe	High income	Not resource-exporting	Not oil-rich	Not resource-rich	Coastal	51.1657	51.1657	Yes	EURO	High Income	High Income	Developed regions
Djibouti	Africa	Lower middle income	Not resource-exporting	Not oil-rich	Not resource-rich	Coastal	11.8251	11.8251	Yes	EMRO	Middle Income	Low and Middle Income	Developing regions
Dominica	North America	Upper middle income	Not resource-exporting	Not oil-rich	Not resource-rich	Island	15.415	15.415	Yes	AMRO	Middle Income	Low and Middle Income	Developing regions
Denmark	Europe	High income	Not resource-exporting	Not oil-rich	Not resource-rich	Coastal	56.2639	56.2639	Yes	EURO	High Income	High Income	Developed regions
Dominican Republic	North America	Upper middle income	Not resource-exporting	Not oil-rich	Not resource-rich	Island	18.7357	18.7357	Yes
Algeria	Africa	Upper middle income	Resource-exporting	Oil-rich	Resource-rich	Coastal	28.0339	28.0339	Yes	AFRO	Middle Income	Low and Middle Income	Developing regions
Ecuador	South America	Upper middle income	Not resource-exporting	Oil-rich	Resource-rich	Coastal	-1.83124	1.83124	Yes	AMRO	Middle Income	Low and Middle Income	Developing regions
Egypt	Africa	Lower middle income	Not resource-exporting	Not oil-rich	Not resource-rich	Coastal	26.8206	26.8206	Yes	EMRO	Middle Income	Low and Middle Income	Developing regions
Eritrea	Africa	Low income	Resource-exporting	Not oil-rich	Not resource-rich	Coastal	15.1794	15.1794	Yes	AFRO	Low income	Low and Middle Income	Developing regions
Spain	Europe	High income	Not resource-exporting	Not oil-rich	Not resource-rich	Coastal	40.4637	40.4637	Yes	EURO	High Income	High Income	Developed regions
Estonia	Europe	High income	Not resource-exporting	Not oil-rich	Not resource-rich	Coastal	58.5953	58.5953	Yes	EURO	High Income	High Income	Developed regions
Ethiopia	Africa	Low income	Not resource-exporting	Not oil-rich	Not resource-rich	Landlocked	9.145	9.145	No	AFRO	Low income	Low and Middle Income	Developing regions
Finland	Europe	High income	Not resource-exporting	Not oil-rich	Not resource-rich	Coastal	61.9241	61.9241	Yes	EURO	High Income	High Income	Developed regions
Fiji	Oceania	Upper middle income	Not resource-exporting	Not oil-rich	Not resource-rich	Island	-16.5782	16.5782	Yes	WPRO	Middle Income	Low and Middle Income	Developing regions
France	Europe	High income	Not resource-exporting	Not oil-rich	Not resource-rich	Coastal	46.2276	46.2276	Yes	EURO	High Income	High Income	Developed regions
Micronesia	Oceania	Lower middle income	Not resource-exporting	Not oil-rich	Not resource-rich	Island	7.42555	7.42555	Yes
Gabon	Africa	Upper middle income	Resource-exporting	Oil-rich	Resource-rich	Coastal	-0.803689	0.803689	Yes	AFRO	Middle Income	Low and Middle Income	Developing regions
United Kingdom	Europe	High income	Not resource-exporting	Not oil-rich	Not resource-rich	Island	55.3781	55.3781	Yes	EURO	High Income	High Income	Developed regions
Georgia	Europe	Upper middle income	Not resource-exporting	Not oil-rich	Not resource-rich	Coastal	42.3154	42.3154	Yes	EURO	Middle Income	Low and Middle Income	Developing regions
Ghana	Africa	Lower middle income	Not resource-exporting	Not oil-rich	Not resource-rich	Coastal	7.94653	7.94653	Yes	AFRO	Middle Income	Low and Middle Income	Developing regions
Guinea	Africa	Low income	Resource-exporting	Not oil-rich	Not resource-rich	Coastal	9.94559	9.94559	Yes	AFRO	Low income	Low and Middle Income	Developing regions
Gambia	Africa	Low income	Not resource-exporting	Not oil-rich	Not resource-rich	Coastal	13.4432	13.4432	Yes
Guinea-Bissau	Africa	Low income	Not resource-exporting	Not oil-rich	Not resource-rich	Coastal	11.8037	11.8037	Yes	AFRO	Low income	Low and Middle Income	Developing regions
Equatorial Guinea	Africa	Upper middle income	Resource-exporting	Oil-rich	Resource-rich	Coastal	1.6508	1.6508	Yes	AFRO	Middle Income	Low and Middle Income	Developing regions
Greece	Europe	High income	Not resource-exporting	Not oil-rich	Not resource-rich	Coastal	39.0742	39.0742	Yes	EURO	High Income	High Income	Developed regions
Grenada	North America	Upper middle income	Not resource-exporting	Not oil-rich	Not resource-rich	Island	12.2628	12.2628	Yes	AMRO	Middle Income	Low and Middle Income	Developing regions
Guatemala	North America	Upper middle income	Not resource-exporting	Not oil-rich	Not resource-rich	Coastal	15.7835	15.7835	Yes	AMRO	Middle Income	Low and Middle Income	Developing regions
Guyana	South America	Upper middle income	Resource-exporting	Not oil-rich	Resource-rich	Coastal	4.86042	4.86042	Yes	AMRO	Middle Income	Low and Middle Income	Developing regions
Honduras	North America	Lower middle income	Not resource-exporting	Not oil-rich	Not resource-rich	Coastal	15.2	15.2	Yes	AMRO	Middle Income	Low and Middle Income	Developing regions
Croatia	Europe	High income	Not resource-exporting	Not oil-rich	Not resource-rich	Coastal	45.1	45.1	Yes	EURO	High Income	High Income	Developed regions
Haiti	North America	Low income	Not resource-exporting	Not oil-rich	Not resource-rich	Island	18.9712	18.9712	Yes	AMRO	Low income	Low and Middle Income	Developing regions
Hungary	Europe	High income	Not resource-exporting	Not oil-rich	Not resource-rich	Landlocked	47.1625	47.1625	No	EURO	High Income	High Income	Developed regions
Indonesia	Asia	Lower middle income	Not resource-exporting	Not oil-rich	Not resource-rich	Island	-0.789275	0.789275	Yes	SEARO	Middle Income	Low and Middle Income	Developing regions
India	Asia	Lower middle income	Not resource-exporting	Not oil-rich	Not resource-rich	Coastal	20.5937	20.5937	Yes	SEARO	Middle Income	Low and Middle Income	Developing regions
Ireland	Europe	High income	Not resource-exporting	Not oil-rich	Not resource-rich	Island	53.4129	53.4129	Yes	EURO	High Income	High Income	Developed regions
Iran	Asia	Upper middle income	Not resource-exporting	Oil-rich	Resource-rich	Coastal	32.4279	32.4279	Yes	EMRO	Middle Income	Low and Middle Income	Developing regions
Iraq	Asia	Upper middle income	Resource-exporting	Oil-rich	Resource-rich	Coastal	33.2232	33.2232	Yes	EMRO	Middle Income	Low and Middle Income	Developing regions
Iceland	Europe	High income	Not resource-exporting	Not oil-rich	Not resource-rich	Island	64.9631	64.9631	Yes	EURO	High Income	High Income	Developed regions
Israel	Asia	High income	Not resource-exporting	Not oil-rich	Not resource-rich	Coastal	31.0461	31.0461	Yes	EURO	High Income	High Income	Developed regions
Italy	Europe	High income	Not resource-exporting	Not oil-rich	Not resource-rich	Coastal	41.8719	41.8719	Yes	EURO	High Income	High Income	Developed regions
Jamaica	North America	Upper middle income	Not resource-exporting	Not oil-rich	Not resource-rich	Island	18.1096	18.1096	Yes	AMRO	Middle Income	Low and Middle Income	Developing regions
Jordan	Asia	Upper middle income	Not resource-exporting	Not oil-rich	Not resource-rich	Coastal	30.5852	30.5852	Yes	EMRO	Middle Income	Low and Middle Income	Developing regions
Japan	Asia	High income	Not resource-exporting	Not oil-rich	Not resource-rich	Island	36.2048	36.2048	Yes	WPRO	High Income	High Income	Developed regions
Kazakhstan	Europe	Upper middle income	Resource-exporting	Oil-rich	Resource-rich	Landlocked	48.0196	48.0196	No	EURO	Middle Income	Low and Middle Income	Developing regions
Kenya	Africa	Lower middle income	Not resource-exporting	Not oil-rich	Not resource-rich	Coastal	-0.023559	0.023559	Yes	AFRO	Middle Income	Low and Middle Income	Developing regions
Kyrgyzstan	Asia	Lower middle income	Not resource-exporting	Not oil-rich	Not resource-rich	Landlocked	41.2044	41.2044	No	EURO	Middle Income	Low and Middle Income	Developing regions
Cambodia	Asia	Lower middle income	Not resource-exporting	Not oil-rich	Not resource-rich	Coastal	12.5657	12.5657	Yes	WPRO	Middle Income	Low and Middle Income	Developing regions
Kiribati	Oceania	Lower middle income	Not resource-exporting	Not oil-rich	Not resource-rich	Island	-3.37042	3.37042	Yes	WPRO	Middle Income	Low and Middle Income	Developing regions
Saint Kitts and Nevis	North America	High income	Not resource-exporting	Not oil-rich	Not resource-rich	Island	17.3578	17.3578	Yes	AMRO	High Income	High Income	Developing regions
Korea	Asia	High income	Not resource-exporting	Not oil-rich	Not resource-rich	Coastal			Yes
Kuwait	Asia	High income	Resource-exporting	Oil-rich	Resource-rich	Coastal	29.3117	29.3117	Yes	EMRO	High Income	High Income	Developing regions
Lao PDR	Asia	Lower middle income	Not resource-exporting	Not oil-rich	Not resource-rich	Landlocked			No
Lebanon	Asia	Upper middle income	Not resource-exporting	Not oil-rich	Not resource-rich	Coastal	33.8547	33.8547	Yes	EMRO	Middle Income	Low and Middle Income	Developing regions
Liberia	Africa	Low income	Resource-exporting	Not oil-rich	Not resource-rich	Coastal	6.42805	6.42805	Yes	AFRO	Low income	Low and Middle Income	Developing regions
Libya	Africa	Upper middle income	Resource-exporting	Oil-rich	Resource-rich	Coastal	26.3351	26.3351	Yes	EMRO	Middle Income	Low and Middle Income	Developing regions
Saint Lucia	North America	Upper middle income	Not resource-exporting	Not oil-rich	Not resource-rich	Island	13.9094	13.9094	Yes	AMRO	Middle Income	Low and Middle Income	Developing regions
Liechtenstein	Europe	High income		Not oil-rich	Not resource-rich	Landlocked	47.166	47.166	No	Not Classified	High Income	High Income	Developed regions
Sri Lanka	Asia	Upper middle income	Not resource-exporting	Not oil-rich	Not resource-rich	Island	7.87305	7.87305	Yes	SEARO	Middle Income	Low and Middle Income	Developing regions
Lesotho	Africa	Lower middle income	Not resource-exporting	Not oil-rich	Not resource-rich	Landlocked	-29.61	29.61	No	AFRO	Middle Income	Low and Middle Income	Developing regions
Lithuania	Europe	High income	Not resource-exporting	Not oil-rich	Not resource-rich	Coastal	55.1694	55.1694	Yes	EURO	High Income	High Income	Developed regions
Luxembourg	Europe	High income	Not resource-exporting	Not oil-rich	Not resource-rich	Landlocked	49.8153	49.8153	No	EURO	High Income	High Income	Developed regions
Latvia	Europe	High income	Not resource-exporting	Not oil-rich	Not resource-rich	Coastal	56.8796	56.8796	Yes	EURO	High Income	High Income	Developed regions
Morocco	Africa	Lower middle income	Not resource-exporting	Not oil-rich	Not resource-rich	Coastal	31.7917	31.7917	Yes	EMRO	Middle Income	Low and Middle Income	Developing regions
Monaco	Europe	High income		Not oil-rich	Not resource-rich	Coastal	43.7503	43.7503	Yes	EURO	High Income	High Income	Developed regions
Moldova	Europe	Lower middle income	Not resource-exporting	Not oil-rich	Not resource-rich	Landlocked	47.4116	47.4116	No
Madagascar	Africa	Low income	Not resource-exporting	Not oil-rich	Not resource-rich	Island	-18.7669	18.7669	Yes	AFRO	Low income	Low and Middle Income	Developing regions
Maldives	Asia	Upper middle income	Not resource-exporting	Not oil-rich	Not resource-rich	Island	3.20278	3.20278	Yes	SEARO	Middle Income	Low and Middle Income	Developing regions
Mexico	North America	Upper middle income	Not resource-exporting	Not oil-rich	Not resource-rich	Coastal	23.6345	23.6345	Yes	AMRO	Middle Income	Low and Middle Income	Developing regions
Marshall Islands	Oceania	Upper middle income	Resource-exporting	Not oil-rich	Not resource-rich	Island	7.13147	7.13147	Yes	WPRO	Middle Income	Low and Middle Income	Developing regions
North Macedonia	Europe	Upper middle income	Not resource-exporting	Not oil-rich	Not resource-rich	Landlocked			No
Mali	Africa	Low income	Not resource-exporting	Not oil-rich	Not resource-rich	Landlocked	17.5707	17.5707	No	AFRO	Low income	Low and Middle Income	Developing regions
Malta	Europe	High income	Resource-exporting	Not oil-rich	Not resource-rich	Island	35.9375	35.9375	Yes	EURO	High Income	High Income	Developed regions
Myanmar	Asia	Lower middle income	Not resource-exporting	Not oil-rich	Not resource-rich	Coastal			Yes	SEARO	Middle Income	Low and Middle Income	Developing regions
Montenegro	Europe	Upper middle income	Not resource-exporting	Not oil-rich	Not resource-rich	Coastal	42.7087	42.7087	Yes	EURO	Middle Income	Low and Middle Income	Developed regions
Mongolia	Asia	Lower middle income	Resource-exporting	Not oil-rich	Resource-rich	Landlocked	46.8625	46.8625	No	WPRO	Middle Income	Low and Middle Income	Developing regions
Mozambique	Africa	Low income	Resource-exporting	Not oil-rich	Not resource-rich	Coastal	-18.6657	18.6657	Yes	AFRO	Low income	Low and Middle Income	Developing regions
Mauritania	Africa	Lower middle income	Resource-exporting	Not oil-rich	Resource-rich	Coastal	21.0079	21.0079	Yes	AFRO	Middle Income	Low and Middle Income	Developing regions
Mauritius	Africa	Upper middle income	Not resource-exporting	Not oil-rich	Not resource-rich	Island	-20.3484	20.3484	Yes	AFRO	Middle Income	Low and Middle Income	Developing regions
Malawi	Africa	Low income	Not resource-exporting	Not oil-rich	Not resource-rich	Landlocked	-13.2543	13.2543	No	AFRO	Low income	Low and Middle Income	Developing regions
Malaysia	Asia	Upper middle income	Resource-exporting	Not oil-rich	Not resource-rich	Coastal	4.21048	4.21048	Yes	WPRO	Middle Income	Low and Middle Income	Developing regions
Namibia	Africa	Upper middle income	Resource-exporting	Not oil-rich	Not resource-rich	Coastal	-22.9576	22.9576	Yes	AFRO	Middle Income	Low and Middle Income	Developing regions
Niger	Africa	Low income	Not resource-exporting	Not oil-rich	Not resource-rich	Landlocked	17.6078	17.6078	No
Nigeria	Africa	Lower middle income	Resource-exporting	Oil-rich	Resource-rich	Coastal	9.082	9.082	Yes	AFRO	Middle Income	Low and Middle Income	Developing regions
Nicaragua	North America	Lower middle income	Not resource-exporting	Not oil-rich	Not resource-rich	Coastal	12.8654	12.8654	Yes	AMRO	Middle Income	Low and Middle Income	Developing regions
Netherlands	Europe	High income	Not resource-exporting	Not oil-rich	Not resource-rich	Coastal	52.1326	52.1326	Yes	EURO	High Income	High Income	Developed regions
Norway	Europe	High income	Resource-exporting	Not oil-rich	Not resource-rich	Coastal	60.472	60.472	Yes	EURO	High Income	High Income	Developed regions
Nepal	Asia	Low income	Not resource-exporting	Not oil-rich	Not resource-rich	Landlocked	28.3949	28.3949	No	SEARO	Low income	Low and Middle Income	Developing regions
Nauru	Oceania	Upper middle income	Resource-exporting	Not oil-rich	Not resource-rich	Island	-0.522778	0.522778	Yes	WPRO	High Income	High Income	Developing regions
New Zealand	Oceania	High income	Not resource-exporting	Not oil-rich	Not resource-rich	Island	-40.9006	40.9006	Yes	WPRO	High Income	High Income	Developed regions
Oman	Asia	High income	Resource-exporting	Oil-rich	Resource-rich	Coastal	21.5126	21.5126	Yes	EMRO	High Income	High Income	Developing regions
Pakistan	Asia	Lower middle income	Not resource-exporting	Not oil-rich	Not resource-rich	Coastal	30.3753	30.3753	Yes	EMRO	Middle Income	Low and Middle Income	Developing regions
Panama	North America	High income	Not resource-exporting	Not oil-rich	Not resource-rich	Coastal	8.53798	8.53798	Yes	AMRO	Middle Income	Low and Middle Income	Developing regions
Peru	South America	Upper middle income	Not resource-exporting	Not oil-rich	Not resource-rich	Coastal	-9.18997	9.18997	Yes	AMRO	Middle Income	Low and Middle Income	Developing regions
Philippines	Asia	Lower middle income	Not resource-exporting	Not oil-rich	Not resource-rich	Island	12.8797	12.8797	Yes
Palau	Oceania	High income	Not resource-exporting	Not oil-rich	Not resource-rich	Island	7.51498	7.51498	Yes	WPRO	Middle Income	Low and Middle Income	Developing regions
Papua New Guinea	Oceania	Lower middle income	Resource-exporting	Not oil-rich	Resource-rich	Island	-6.31499	6.31499	Yes	WPRO	Middle Income	Low and Middle Income	Developing regions
Poland	Europe	High income	Not resource-exporting	Not oil-rich	Not resource-rich	Coastal	51.9194	51.9194	Yes	EURO	High Income	High Income	Developed regions
DPRK	Asia	Low income	Not resource-exporting	Not oil-rich	Not resource-rich	Coastal			Yes
Portugal	Europe	High income	Not resource-exporting	Not oil-rich	Not resource-rich	Coastal	39.3999	39.3999	Yes	EURO	High Income	High Income	Developed regions
Paraguay	South America	Upper middle income	Not resource-exporting	Not oil-rich	Not resource-rich	Landlocked	-23.4425	23.4425	No	AMRO	Middle Income	Low and Middle Income	Developing regions
Qatar	Asia	High income	Resource-exporting	Oil-rich	Resource-rich	Coastal	25.3548	25.3548	Yes	EMRO	High Income	High Income	Developing regions
Romania	Europe	Upper middle income	Not resource-exporting	Not oil-rich	Not resource-rich	Coastal	45.9432	45.9432	Yes	EURO	Middle Income	Low and Middle Income	Developed regions
Russia	Europe	Upper middle income	Resource-exporting	Oil-rich	Resource-rich	Coastal	61.524	61.524	Yes	EUR	High Income	High Income	Developing regions
Rwanda	Africa	Low income	Not resource-exporting	Not oil-rich	Not resource-rich	Landlocked	-1.94028	1.94028	No	AFRO	Low income	Low and Middle Income	Developing regions
Saudi Arabia	Asia	High income	Resource-exporting	Oil-rich	Resource-rich	Coastal	23.8859	23.8859	Yes	EMRO	High Income	High Income	Developing regions
Sudan	Africa	Lower middle income	Not resource-exporting	Not oil-rich	Not resource-rich	Coastal	12.8628	12.8628	Yes
Senegal	Africa	Lower middle income	Not resource-exporting	Not oil-rich	Not resource-rich	Coastal	14.4974	14.4974	Yes	AFRO	Low income	Low and Middle Income	Developing regions
Singapore	Asia	High income	Resource-exporting	Not oil-rich	Not resource-rich	Island	1.35208	1.35208	Yes	WPRO	High Income	High Income	Developing regions
Solomon Islands	Oceania	Lower middle income	Not resource-exporting	Not oil-rich	Not resource-rich	Island	-9.64571	9.64571	Yes	WPRO	Middle Income	Low and Middle Income	Developing regions
Sierra Leone	Africa	Low income	Resource-exporting	Not oil-rich	Not resource-rich	Coastal	8.46055	8.46055	Yes	AFRO	Low income	Low and Middle Income	Developing regions
El Salvador	North America	Lower middle income	Not resource-exporting	Not oil-rich	Not resource-rich	Coastal	13.7942	13.7942	Yes	AMRO	Middle Income	Low and Middle Income	Developing regions
San Marino	Europe	High income	Not resource-exporting	Not oil-rich	Not resource-rich	Landlocked	43.9424	43.9424	No	EURO	High Income	High Income	Developed regions
Somalia	Africa	Low income	Not resource-exporting	Not oil-rich	Not resource-rich	Coastal	5.15215	5.15215	Yes	EMRO	Low income	Low and Middle Income	Developing regions
Serbia	Europe	Upper middle income	Not resource-exporting	Not oil-rich	Not resource-rich	Landlocked	44.0165	44.0165	No	EURO	Middle Income	Low and Middle Income	Developed regions
South Sudan	Africa	Low income	Resource-exporting	Oil-rich	Resource-rich	Landlocked			No	AFRO	Low income	Low and Middle Income	Developing regions
São Tomé and Príncipe	Africa	Lower middle income	Not resource-exporting	Not oil-rich	Not resource-rich	Island	0.18636	0.18636	Yes
Suriname	South America	Upper middle income	Resource-exporting	Not oil-rich	Resource-rich	Coastal	3.91931	3.91931	Yes	AMRO	Middle Income	Low and Middle Income	Developing regions
Slovak Republic	Europe	High income	Not resource-exporting	Not oil-rich	Not resource-rich	Landlocked			No
Slovenia	Europe	High income	Not resource-exporting	Not oil-rich	Not resource-rich	Coastal	46.1512	46.1512	Yes	EURO	High Income	High Income	Developed regions
Sweden	Europe	High income	Not resource-exporting	Not oil-rich	Not resource-rich	Coastal	60.1282	60.1282	Yes	EURO	High Income	High Income	Developed regions
Eswatini	Africa	Lower middle income	Not resource-exporting	Not oil-rich	Not resource-rich	Landlocked			No
Seychelles	Africa	High income	Not resource-exporting	Not oil-rich	Not resource-rich	Island	-4.67957	4.67957	Yes	AFRO	High Income	High Income	Developing regions
Syria	Asia	Low income	Not resource-exporting	Not oil-rich	Not resource-rich	Coastal	34.8021	34.8021	Yes
Chad	Africa	Low income	Resource-exporting	Oil-rich	Resource-rich	Landlocked	15.4542	15.4542	No	AFRO	Low income	Low and Middle Income	Developing regions
Togo	Africa	Low income	Resource-exporting	Not oil-rich	Resource-rich	Coastal	8.61954	8.61954	Yes	AFRO	Low income	Low and Middle Income	Developing regions
Thailand	Asia	Upper middle income	Not resource-exporting	Not oil-rich	Not resource-rich	Coastal	15.87	15.87	Yes	SEARO	Middle Income	Low and Middle Income	Developing regions
Tajikistan	Asia	Low income	Not resource-exporting	Not oil-rich	Not resource-rich	Landlocked	38.861	38.861	No	EURO	Middle Income	Low and Middle Income	Developing regions
Turkmenistan	Asia	Upper middle income	Resource-exporting	Oil-rich	Resource-rich	Landlocked	38.9697	38.9697	No	EURO	Middle Income	Low and Middle Income	Developing regions
Timor-Leste	Asia	Lower middle income	Not resource-exporting	Oil-rich	Resource-rich	Island	-8.87422	8.87422	Yes	SEARO	Middle Income	Low and Middle Income	Developing regions
Tonga	Oceania	Upper middle income	Not resource-exporting	Not oil-rich	Not resource-rich	Island	-21.179	21.179	Yes	WPRO	Middle Income	Low and Middle Income	Developing regions
Trinidad and Tobago	North America	High income	Resource-exporting	Oil-rich	Resource-rich	Island	10.6918	10.6918	Yes	AMRO	High Income	High Income	Developing regions
Tunisia	Africa	Lower middle income	Not resource-exporting	Not oil-rich	Not resource-rich	Coastal	33.8869	33.8869	Yes	EMRO	Middle Income	Low and Middle Income	Developing regions
Turkey	Europe	Upper middle income	Not resource-exporting	Not oil-rich	Not resource-rich	Coastal	38.9637	38.9637	Yes	EURO	Middle Income	Low and Middle Income	Developing regions
Tuvalu	Oceania	Upper middle income	Not resource-exporting	Not oil-rich	Not resource-rich	Island	-7.10954	7.10954	Yes	WPRO	Middle Income	Low and Middle Income	Developing regions
UR of Tanzania	Africa	Low income	Not resource-exporting	Not oil-rich	Not resource-rich	Coastal			Yes
Uganda	Africa	Low income	Not resource-exporting	Not oil-rich	Not resource-rich	Landlocked	1.37333	1.37333	No	AFRO	Low income	Low and Middle Income	Developing regions
Ukraine	Europe	Lower middle income	Not resource-exporting	Not oil-rich	Not resource-rich	Coastal	48.3794	48.3794	Yes	EURO	Middle Income	Low and Middle Income	Developed regions
Uruguay	South America	High income	Not resource-exporting	Not oil-rich	Not resource-rich	Coastal	-32.5228	32.5228	Yes	AMRO	High Income	High Income	Developing regions
United States	North America	High income	Not resource-exporting	Not oil-rich	Not resource-rich	Coastal	37.0902	37.0902	Yes	AMRO	High Income	High Income	Developed regions
Uzbekistan	Asia	Lower middle income	Not resource-exporting	Oil-rich	Resource-rich	Landlocked	41.3775	41.3775	No	EURO	Middle Income	Low and Middle Income	Developing regions
Saint Vincent and the Grenadines	North America	Upper middle income	Not resource-exporting	Not oil-rich	Not resource-rich	Island	12.9843	12.9843	Yes	AMRO	Middle Income	Low and Middle Income	Developing regions
Venezuela	South America	Upper middle income	Resource-exporting	Oil-rich	Resource-rich	Coastal	6.42375	6.42375	Yes
Viet Nam	Asia	Lower middle income	Not resource-exporting	Not oil-rich	Not resource-rich	Coastal			Yes	WPRO	Middle Income	Low and Middle Income	Developing regions
Vanuatu	Oceania	Lower middle income	Not resource-exporting	Not oil-rich	Not resource-rich	Island	-15.3767	15.3767	Yes	WPRO	Middle Income	Low and Middle Income	Developing regions
Samoa	Oceania	Upper middle income	Not resource-exporting	Not oil-rich	Not resource-rich	Island	-13.759	13.759	Yes	WPRO	Middle Income	Low and Middle Income	Developing regions
Yemen	Asia	Low income	Resource-exporting	Oil-rich	Resource-rich	Coastal	15.5527	15.5527	Yes	EMRO	Middle Income	Low and Middle Income	Developing regions
South Africa	Africa	Upper middle income	Not resource-exporting	Not oil-rich	Not resource-rich	Coastal	-30.5595	30.5595	Yes	AFRO	Middle Income	Low and Middle Income	Developing regions
Zambia	Africa	Lower middle income	Resource-exporting	Not oil-rich	Resource-rich	Landlocked	-13.1339	13.1339	No	AFRO	Middle Income	Low and Middle Income	Developing regions
Zimbabwe	Africa	Lower middle income	Not resource-exporting	Not oil-rich	Not resource-rich	Landlocked	-19.0154	19.0154	No	AFRO	Low income	Low and Middle Income	Developing regions
